# Supplementary material for: The influence of emotional stimuli on response inhibition: a systematic review in non-clinical adults
Source: Front Psychol. 2025 May 6;16:1577486. doi: 10.3389/fpsyg.2025.1577486 (PMC12089070; doi:10.3389/fpsyg.2025.1577486)
Supplement: Supplementary file 1 [file Table_1.xlsx]

## Sheet: Study characteristics
Authors of the study	Year	Task relevance of emotional properties of the stimuli	Type of stimuli	Categories	Valence	Arousal	Participants	Design	Task details	Overall task	Behavioural correlates results	Presence of effect on behavioural correlates of RI	Driver of behavioural effects on RI	Direction of driver effect that impairs behavioural RI	Other variables of interest suggested by the study	Presence of effect on brain activity correlates	Driver of brain activity effects on RI	Direction of driver effect that impairs RI at the brain activity level	Brain activity results
Agudelo-Orjuela et al.	2021	Not relevant to task	Words	Positive / Neutral / Negative	Negative < Neutral < Positive (all significant)	Negative > Neutral = Positive	N=30 (27 female), non-clinical, mean age=21 years	Behavioural + EEG	Irrelevant: colour GNG where emotional words are presented just before each trial (33% No-Go)	GNG	No effect of emotion in CEs or Go RTs	N	-	-		Y	Both/Unclear	-	No-Go N2 amplitudes: negative < neutral, negative < positive / Negative No-Go trials also elicited less activation in dmPFC / Interpreted as facilitation of inhibition in negative contexts
Albert et al.	2010	Not relevant to task	Pictures (background)	Positive / Neutral / Negative	Negative < Neutral < Positive (reported)	Negative = Positive, Negative > Neutral, Positive = Neutral (reported, positive > neutral numerically)	N=30 (16 female), non-clinical, mean age=22.83 years	Behavioural + EEG	Irrelevant: letter discrimination GNG with emotional pictures as background (30% No-Go)	GNG	CEs not modulated by emotional context / Go RTs shorter in positive compared to negative and neutral contexts	N	-	-		Y	Valence	High	Frontocentral No-Go P3 amplitude: positive > negative / Correlation analyses explained results through valence (not arousal), with a positive correlation between valence and No-Go P3 amplitude / Greater activation in ACC during positive compared to negative contexts / Interpreted as inhibition being more costly in positive contexts
Albert et al.	2012	Not relevant to task	Pictures	Positive / Negative / Neutral	Negative < Neutral < Positive (all significant)	Negative = Positive > Neutral	N=30 (17 female), non-clinical, mean age=22.47 years	Behavioural + EEG	Irrelevant: colour GNG where participants have to attend to the colour of the frame of the emotional pictures (33.33% No-Go)	GNG	No differences in Go RTs / CEs: positive > negative and neutral	Y	Valence	High		Y	Valence	High	No-Go in P3 time range: greater activation in an ACC specific region during positive compared to negative and neutral contexts / Results correlate with valence but not arousal
Allen & Hooley	2019	Relevant to task	Pictures	Positive / Neutral / Negative	Positive > Neutral > Negative	Positive = Neutral = Negative	N=43 (34 female), non-clinical, mean age=23.58 years / There was also a group of people who self-injure	Behavioural	Relevant: SST where the Go task is to distinguish between positive and negative pictures, except for when the Stop signal appears (25% Stop)	SST	No SSRT reported / CEs: positive and negative > neutral (there were significant differences while still being around 50% comission error rate by task design)	Y	Valence	Unclear		N/A	-	-	-
Amin et al.	2006	Relevant to task	Words	Positive / Neutral / Negative	Positive > Neutral > Negative	Positive = Negative > Neutral	N=14 (all female), non-clinical, mean age=25.8 years	Behavioural + fMRI	Relevant: GNG where participants had to respond to one valence, and not respond to neutral, or viceversa (50% No-Go)	GNG	Go RTs: no effects of emotion / Increase in all errors when positive words were both targets and distracters, compared to negative-neutral block, regardless of menstrual cycle phase	Y	Valence	High	Underlying traits of the sample	N/A	-	-	There were some brain regions in which menstrual cycle phase modulates response inhibition to positive stimuli, and also some effects of hormone levels (but differences according to emotional stimuli only were not reported)
Andreu et al.	2019	Not relevant to task	Pictures	Positive / Negative / Neutral	Negative < Neutral < Positive (all significant)	Negative = Positive > Neutral	N=30 non-clinical adult meditators + N=30 non-clinical adult sport players (both groups age and sex matched)	Behavioural + EEG	Irrelevant: colour GNG where participants have to attend to the colour of the frame of the emotional pictures (33.33% No-Go)	GNG	More errors on No-Go compared to Go trials after positive emotional pictures, compared to neutral and negative / No main effect of emotion on aggregated error rates / Go RTs: positive and negative > neutral	Y	Valence	High		Y	Valence	Both/Unclear	N2 amplitudes were larger for positive pictures in all participants (both Go and No-Go) / More positive P3 amplitudes in No-Go compared to Go trials for negative pictures, compared to neutral or positive, in all participants
Asci et al.	2019	Not relevant to task	Pictures (background)	Positive / Neutral / Negative (mostly fear)	Negative < Neutral < Positive (all significant)	Negative = Positive > Neutral	N=24 (16 female), non-clinical, mean age=23.42 years	Behavioural + fMRI	Irrelevant: number GNG where participants discriminate between numbers with emotional pictures as background (50% No-Go)	GNG	No effect of emotion in Go RTs or error rates	N	-	-		N	-	-	Positive and negative pictures elicited activation in some visual areas, but no interaction with inhibition
Atkinson-Clement et al.	2020	Not relevant to task	Pictures	Positive / Negative / Neutral	Negative < Neutral < Positive (all significant)	Negative = Positive > Neutral	N=26 (8 female), non-clinical, mean age=32 years / There was also a Tourette Disorder group	Behavioural + fMRI	Irrelevant: colour and shape SST where emotional pictures are presented just before each trial (33% Stop)	SST	No significant main effect of emotion on SSRT	N	-	-		N/A	-	-	Not reported for controls
Battaglia et al.	2022a	Not relevant to task	Several: faces, body postures, and pictures	Virus / Fearful face / Fearful body + Neutral counterparts	All negative stimuli were similar in valence (and differed from neutral stimuli)	All negative stimuli were similar in arousal (and differed from neutral stimuli, negative > neutral)	N=90 non-clinical adults (1/3 exposed to each type of images)	Behavioural	Irrelevant: arrow direction discrimination SST where Stop signals are the three types of pictures separately (but participants are not explicitly instructed to pay attention to the emotions they convey, 25% Stop)	SST	No difference in Go RTs / SSRTs were shorter to negative stimuli compared to neutral (regardless of the type of stimuli: face, body, or virus picture)	Y	Impossible to tell	-		N/A	-	-	-
Battaglia et al.	2022b	Not relevant to task	Body postures	Fear / Joy / Neutral	Fear < Neutral < Joy (all significant)	Fear = Joy > Neutral	N=60 non-clinical adults (half were exposed only to joy+neutral, and the other half to fear+neutral)	Behavioural	Irrelevant: arrow direction discrimination SST where Stop signals are body pictures separately (but participants are not explicitly instructed to pay attention to the emotions they convey, 25% Stop)	SST	No difference in Go RTs / SSRTs were shorter to emotional stimuli compared to neutral (both for positive and negative, irrespective of valence) / No direct comparison of positive vs. negative	Y	Arousal	Low		N/A	-	-	-
Benvenuti et al.	2017	Not relevant to task	Pictures	Pleasant / Neutral / Unpleasant	Pleasant > Neutral > Unpleasant (reported)	Pleasant = Unpleasant > Neutral (reported)	N=21 (20 female), non-clinical, mean age=23 years / There was also a group with dysphoria	Behavioural + EEG	Irrelevant: colour GNG where participants have to attend to the colour of the frame of the emotional pictures (30% No-Go)	GNG	Go RTs: pleasant > neutral and unpleasant (across all participants) / CEs: no effect of emotion	N	-	-		N	-	-	N2 amplitude: no effects according to emotion in controls / P3 amplitudes: no differences according to emotion in controls
Benvenuti et al.	2015	Not relevant to task	Pictures	Pleasant / Neutral / Unpleasant	Pleasant > Neutral > Unpleasant (reported)	Pleasant = Unpleasant > Neutral (reported)	N=29 (14 female), non-clinical, mean age=23.6 years / Divided in low and high impulsiveness	Behavioural + EEG	Irrelevant: colour GNG where participants have to attend to the colour of the frame of the emotional pictures (30% No-Go)	GNG	Go RTs: pleasant > neutral and unpleasant (across all participants) / CEs: unpleasant < pleasant (across all participants)	Y	Valence	High	Underlying traits of the sample	Y	Arousal	Both/Unclear	No-Go N2 amplitudes: neutral > pleasant and unpleasant / No-Go P3 amplitudes: pleasant and unpleasant > neutral in midline frontal electrodes only for high impulsive group, pleasant and unplesant > neutral in midline central for all participants
Berlin et al.	2015	Relevant to task*	Pictures	Fear / Disgust / Neutral	Fear = Disgust < Neutral (significant)	Fear = Disgust = Neutral	N=10 (5 female), non-clinical, mean age=38.70 years / There was also a group with OCD	Behavioural + fMRI	Relevant: GNG where participants respond to household objects and inhibit to fear, disgust, and neutral images alternated as No-Go trials (25% No-Go) / *This study was classified as emotional aspects being probably task-relevant, although instructions regarding which aspect of the stimuli participants responded to were unclear	GNG	CEs: no effects of emotion on percentage of correct inhibitions	N	-	-		Y	Valence	N/A	Activation in pre-supplementary motor and inferior temporal areas in controls in disgust vs. neutral No-Go / Frontotemporal activation in controls in fear vs. neutral No-Go
Brown et al.	2012	Not relevant to task	Pictures (background)	Neutral / Aversive	Aversive < Neutral	Aversive > Neutral	N=20 (13 female), non-clinical, mean age=22.5 years	Behavioural + fMRI	Irrelevant: shape discrimination GNG with emotional pictures as background (19.6% No-Go)	GNG	CEs were equal for aversive and neutral No-Go trials / Go RTs equal in neutral and aversive conditions	N	-	-		Y	Impossible to tell	-	Response inhibition activity and emotion processing activity in the inferior frontal gyrus combined additively / Interaction effects in bilateral posterior middle temporal gyrus and angular gyrus among others
Brown et al.	2015	Not relevant to task	Pictures (background)	Neutral / Aversive	Aversive < Neutral	Aversive > Neutral	N=19 (12 female), non-clinical, mean age=22.7 years	Behavioural + fMRI	Irrelevant: shape discrimination GNG with emotional pictures as background (19.6% No-Go)	GNG	CEs were equal for aversive and neutral No-Go trials / Go RTs aversive > neutral	N	-	-		Y	Impossible to tell	-	Similar to Brown et al., 2012
Buodo et al.	2017	Not relevant to task	Pictures	Threat / Mutilation / Pleasant / Neutral	Threat = Mutilation < Neutral < Pleasant	Threat = Mutilation = Pleasant > Neutral	N=32 (17 female), non-clinical, mean age=23.2 years	Behavioural + EEG	Irrelevant: colour GNG where participants have to attend to the colour of the frame of the emotional pictures (30% No-Go)	GNG	Go RTs: Threat = Neutral < Mutilation, Threat < Pleasant = Mutilation / CEs: Pleasant > Threat (no other comparisons significant)	Y	Valence	High	Unique properties of stimuli	Y	Arousal	Both/Unclear	No-Go N2 amplitude: Threat > Mutilation, Pleasant = Threat and Mutilation, Neutral > all others / No-Go P3: Neutral < all others, Pleasant = Threat = Mutilation
Calbi et al.	2022	Both	Body postures (with blurred faces and different colours)	Fear / Happy / Neutral	Fear < Neutral < Happy (all significant)	Fear > Happy > Neutral (all significant, small difference fearful-happy)	N=36 (18 female), non-clinical, mean age=25.9 years	Behavioural	Relevant: emotional GNG (No-Go: fearful and happy, 33%) / Irrelevant: colour discrimination GNG (same stimuli)	GNG	CEs: more errors in emotional task, where happy > fearful only in emotional task, not explained by arousal differences (according to authors) / Go RTs also slower in emotional task (Go was always neutral in emotional task, it could be either in the colour discrimination task)	Y	Valence	High		N/A	-	-	-
Camfield et al.	2018	Not relevant to task	Pictures	Positive / Negative / Neutral	Negative < Neutral < Positive (all significant)	Negative = Positive > Neutral	N=21 (15 female), non-clinical, mean age=21.9 years / There was also a depressed group	Behavioural + EEG	Irrelevant: colour SST where participants have to attend to the colour of the frame of the emotional pictures and Stop signals are auditory (30% Stop)	SST	Go RTs: Negative > Neutral = Positive / No effects on the SSRT	N	-	-		N	-	-	No effects on No-Go N2 or P3 in controls (some in depressed individuals)
Chester et al.	2016	Not relevant to task	Pictures (background)	Positive / Neutral / Negative	Negative < Neutral < Positive (all significant)	Negative = Positive > Neutral (reported)	N=80 (54 female), non-clinical, mean age=18.75 years / Participants were divided in high and low urgency groups	Behavioural + fMRI	Irrelevant: letter discrimination GNG with emotional pictures as background (29.5% No-Go)	GNG	No effect of emotional pictures on Go/No-Go accuracy rates / Trend for slower Go RTs to positive trials	N	-	-		N/A	-	-	No direct comparisons of emotional contexts in inhibitory conditions (some results for high vs. low urgency groups)
Chiu et al.	2008	Relevant to task	Words	Positive / Neutral / Negative	Positive > Neutral > Negative (significant)	Positive = Negative > Neutral (significant)	N=25 (14 female), non-clinical, mean age=19.5 years	Behavioural + EEG	Relevant: GNG where participants had to respond only to words of a target valence (different in each block, No-Go also changes valence, 50% No-Go)	GNG	Go RTs: positive = negative < neutral / CEs: negative < positive = neutral	Y	Both/Unclear	-		N	-	-	No-Go N2 amplitudes: no effects of emotion (some on Go N2) / No-Go P3 amplitudes: no effects of emotion (some on Go P3)
Cohen-Gilbert & Thomas	2013	Not relevant to task	Pictures (background)	Positive / Neutral / Negative	Negative < Neutral < Positive (all significant)	Negative > Positive > Neutral (small difference Neg-Pos)	N=20 (10 female), non-clinical, mean age=19.15 years + N=20 (10 female), non-clinical, mean age=21.91 years / There were other age groups in the study	Behavioural	Irrelevant: letter discrimination GNG with emotional pictures as background (25% No-Go)	GNG	No effect of emotional pictures on No-Go accuracy (there were some effects in younger groups) / Go RTs were slower for negative trials compared to positive	N	-	-	Age	N/A	-	-	-
Contreras et al.	2013	Not relevant to task	Pictures	Mutilation / Babies / Erotic / Neutral objects	Reported	Reported	N=20 (18 female), non-clinical, mean age=20.8 years	Behavioural	Irrelevant: colour GNG where participants have to attend to the colour of a bar, with emotional pictures presented just before the stimulus but not in all trials (20% No-Go)	GNG	There was an effect of the emotional pictures on RTs, but it differed depending on SOA: relative to neutral, mutilation pictures interfered with the response if the picture preceded the target by 200 ms (short asynchrony), but facilitated the response in long asynchronies; babies pictures facilitated the response for the short picture-target asynchrony only; erotic pictures did not differ from th…	N	-	-	SOA	N/A	-	-	-
De Houwer & Tibboel	2010	Not relevant to task	Pictures	Positive / Negative / Neutral	All positives > Neutral > All negatives	High arousing positives = High arousing negatives > Negative low arousing > Positive low arousing	N=51 (all female), non-clinical young adults	Behavioural	Irrelevant: symbol discrimination GNG where emotional pictures appear just before the stimulus (50% No-Go)	GNG	CEs: main effect of arousal but not valence (more errors with high arousal, although driven by negative high arousing compared to neutral) / Go RTs: main effect of arousal but not valence (slower with high arousal, although neutral faster than all other groups)	Y	Both/Unclear	-		N/A	-	-	-
De Sanctis et al.	2013	Not relevant to task	Pictures	Positive / Negative / Neutral	Negative < Neutral < Positive	Negative > Positive > Neutral (numerically from reported data)	N=28 (6 female), non-clinical, mean age=39.7 years / There were other schizophrenia groups	Behavioural + EEG	Irrelevant: GNG where the No-Go was the second appearance in a row of any stimulus (15% No-Go)	GNG	Go RTs: slower for negative vs. neutral in controls / No significant effect on CEs in controls	N	-	-		N/A	-	-	No results for inhibition components N2 or P3
Demers et al.	2022	Not relevant to task	Pictures (background)	Positive / Neutral / Negative / Scrambled	Negative < Neutral < Positive	Negative = Positive > Neutral (reported)	N=34 (14 female), non-clinical, mean age=29.38 years / There was also a childhood maltreatment group	Behavioural + fMRI	Irrelevant: letter discrimination GNG with emotional pictures as background (27% No-Go)	GNG	Accuracy on No-Go trials: negative < neutral / No effects on Go RTs	Y	Both/Unclear	-		N/A	-	-	Only comparisons between participant groups reported
Ding et al.	2020	Relevant to task	Faces	Sad / Neutral	Sad < Neutral (significant)	Sad > Neutral (significant)	N=22 (all female), non-clinical, mean age=21.20 years	Behavioural + fMRI	Relevant: SST where participants differentiate the emotion of the face except in Stop trials (red X mark, 25% Stop)	SST	Go RTs: no effect of emotion / SSRT: sad > neutral	Y	Impossible to tell	-		Y	Impossible to tell	N/A	Compared with neutral stop conditions, increased brain activation was found during sad stop conditions in the SFG, the insula, the MCC, the PreCG, the PostCG, and the STG (all right lateralized)
Fink-Lamotte et al.	2021	Not relevant to task	Pictures	Fear / Disgust / Neutral	Fear = Disgust < Neutral (reported)	Fear = Disgust > Neutral (reported)	N=54 (48 female), non-clinical, mean age=20.9 years / There were high and low individuals in disgust proneness	Behavioural	Irrelevant: symbol discrimination GNG where emotional pictures appear just before the stimulus (50% No-Go)	GNG	No effects on CEs / Go RTs longer for disgust compared to fear and neutral	N	-	-		N/A	-	-	-
Fournier et al.	2021	Not relevant to task	Words	Positive / Neutral / Negative	Negative < Neutral < Positive	Negative = Positive > Neutral (matched according to authors)	N=114 (57 female), non-clinical, mean age=29.41 years / Community sample high in externalizing behaviours	Behavioural + EEG	Irrelevant: word appearance discrimination GNG where the words are emotional but that feature is not paid attention to (33.33% No-Go)	GNG	CEs: positive > negative / Go RTs: slower during emotional (vs. neutral conditions) blocks, especially slow during negative (vs. positive) blocks	Y	Valence	High		Y	Valence	Both/Unclear	N2: trend for larger amplitudes in positive vs. negative / P3: significant larger amplitudes in negative vs. positive (as main effect) / Results not driven by arousal, only valence
García-Blanco et al.	2013	Relevant to task	Words	Positive / Negative	Positive > Negative (significant)	Positive = Negative	N=23 (12 female), non-clinical, mean age=41.9 years / There were also groups with bipolar disorder	Behavioural	Relevant: GNG where participants are asked to respond to either positive or negative words in each block (and No-Go to the other valence, 50% No-Go)	GNG	Go RTs: no effects of emotion on controls (some in bipolar groups depending on phase) / CEs: no effects of emotion	N	-	-		N/A	-	-	-
Gole et al.	2012	Both	Words	Worry-Threat / Neutral	Worry < Neutral (significant)	Worry > Neutral (significant)	N=36 (all female), non-clinical but low and high in worry (indicative of GAD), mean age=21.6 years	Behavioural	Relevant: emotional GNG (both worry and neutral words as No-Go in half of the blocks, 25%) / Irrelevant: word appearance discrimination GNG for the other half of the blocks	GNG	CEs: higher in emotional (relevant) blocks, but no difference between neutral and worry in non-emotional blocks or in emotional blocks in low worry group (some differences for GAD group) / All subjects had faster Go RTs in the non-emotional blocks (no difference between neutral and worry in non-emotional blocks or in emotional blocks in low worry group, some for GAD)	Y	Impossible to tell	-	Underlying traits of the sample	N/A	-	-	-
Greif & Waring	2018	Relevant to task	Faces	Happy / Neutral / Threat (either fearful or angry)	Happy > Neutral > Threat	Threat > Happy > Neutral (mentioned, no statistical report)	N=73 (36 female), non-clinical, mean age=18.88 years	Behavioural	Relevant: GNG where participants had to respond to one type of emotional or neutral face (and No-Go to the other, changing between blocks, 27% No-Go)	GNG	Go RTs: reaction times to threat targets were slower when distractors were happy vs. neutral, when threat is distractor reaction times are slower to happy vs. neutral / CEs: more errors to threat distractor when targets were happy vs. neutral / The two types of threat (angry or fearful) produced similar results	Y	Both/Unclear	-		N/A	-	-	-
Gupta & Singh	2023	Not relevant to task	Faces	Fear / Happy / Angry / Neutral	Fear and Angry < Neutral < Happy (but differences in valence between negative emotions not reported)	Fear = Neutral < Angry = Happy	N=41 (26 female), non-clinical, mean age=27.43 years	Behavioural	Irrelevant: letter discrimination SST where Stop signals are any face (where participants are not explicitly instructed to pay attention to the emotions they convey, 25% Stop)	SST	SSRT: angry = happy = fearful > neutral	Y	Both/Unclear	-		N/A	-	-	-
Gupta & Singh	2021	Not relevant to task	Faces	Happy / Angry / Neutral	Happy > Neutral > Angry	Angry = Happy > Neutral (significant)	N=45 (12 female), non-clinical, mean age=26.02 years	Behavioural	Irrelevant: letter discrimination SST where Stop signals are any face (where participants are not explicitly instructed to pay attention to the emotions they convey, 25% Stop)	SST	SSRT: angry < happy, trend for angry < neutral, happy = neutral	Y	Valence	High		N/A	-	-	-
Jia et al.	2023	Relevant to task	Faces	Angry / Neutral	Angry < Neutral (mentioned, no statistical report)	Angry > Neutral (mentioned, no statistical report)	N=28 (14 female), non-clinical, mean age=22.32 years / There was also a similar group with high schizotypy	Behavioural + EEG	Relevant: SST where participants differentiate the emotion of the face except in Stop trials (frame changing colours, 25% Stop) / There were blocks with only Go trials	SST	SSRT: angry > neutral / Go RTs: angry > neutral (across certain and uncertain) / The inclusion of certain vs. uncertain Go trials allowed researchers to determine that there was also reduced proactive response inhibition in the angry condition vs. neutral / Both across all participants	Y	Impossible to tell	-		Y	Impossible to tell	-	Stop P3 amplitudes: neutral > angry / Proactive: the difference between uncertain Go and certain Go was larger when viewing neutral faces vs. angry faces, suggesting reduced proactive response inhibition in the angry condition vs. neutral
Jones & Field	2015	Not relevant to task	Pictures	Positive / Negative / Alcohol / Neutral	Negative < Neutral = Alcohol < Positive	Negative > Positive > Neutral = Alcohol (although alcohol had intermediate arousal ratings and was not significantly different from positive either)	N=64 (32 female), non-clinical, mean age=22.34 years / The group were social drinkers, but no alcohol dependence present	Behavioural	Irrelevant: rotation discrimination SST where images where emotional but participants responded to their rotation (not paying attention to emotional content) and the Stop signal was auditory (25% Stop)	SST	Go RTs: negative > alcohol > positive > neutral / SSRT: alcohol = negative > neutral, alcohol > positive	Y	Both/Unclear	-	Unique properties of stimuli	N/A	-	-	-
Kakuszi et al.	2020	Not relevant to task	Pictures	Positive / Negative / Neutral	Negative < Neutral < Positive (assumed by authors)	Negative > Neutral, Negative > Positive (assumed by authors)	N=41 (10 female), non-clinical, mean age=31.3 years / There was also an ADHD group	Behavioural + EEG	Irrelevant: GNG where the No-Go was the second appearance in a row of any stimulus (15% No-Go)	GNG	No effect of emotion on CEs or RTs	N	-	-		N	-	-	No-Go P3: no effect of emotion on amplitudes in control group (some effect in ADHD group)
Kalanthroff et al.	2013	Not relevant to task	Pictures	Negative / Neutral	Negative < Neutral (reported)	Negative > Neutral (reported)	N=22 (10 female), non-clinical, mean age=25.1 years	Behavioural	Irrelevant: symbol dicrimination SST where emotional pictures appear just before Go stimuli (30% Stop, auditory)	SST	Go RTs: negative > neutral / SSRT: negative > neutral	Y	Impossible to tell	-		N/A	-	-	-
Kampa et al.	2023	Not relevant to task	Pictures	Negative / Neutral	Negative < Neutral (numerically from reported data)	Negative > Neutral (numerically from reported data)	N=55 (31 female), non-clinical, mean age=24 years	Behavioural + fMRI	Irrelevant: arrow direction discrimination SST with emotional pictures presented just before Go stimuli (25% Stop indicated by colour change) / Intermixed with Flanker elements	SST	Go RTs: negative > neutral / SSRT: negative > neutral	Y	Impossible to tell	-		Y	Impossible to tell	-	Decreased amygdala activation to negative pictures for Stop conditions
Krypotos et al.	2011	Not relevant to task	Pictures	Negative / Neutral	Negative < Neutral (reported)	Negative > Neutral (reported)	N=54 (44 female), non-clinical, mean age=21.4 years	Behavioural	Irrelevant: arrow direction discrimination SST with emotional pictures presented just before Go stimuli (30% Stop, auditory)	SST	Go RTs: negative > neutral / SSRT: negative > neutral	Y	Impossible to tell	-		N/A	-	-	-
Littman & Takács	2017	Not relevant to task	Pictures	Negative / Neutral	Negative < Neutral (significant)	Negative > Neutral (significant)	N=54 (33 female), non-clinical, mean age=21.7 years	Behavioural	Irrelevant: mixed shape discrimination GNG-SST, where changes in the frame of the stimulus constituted the No-Go/Stop signal depending on timing and where emotional pictures appeared just before Go stimuli but not in all trials (15% No-Go + 15% Stop)	GNG-SST	Go RTs: negative > neutral (and neutral pictures RTs were not different from RTs where no picture was presented) / No effect on CEs in No-Go trials / SSRT: negative < no picture (but no difference vs. neutral)	Y	Impossible to tell	-		N/A	-	-	-
Liu et al.	2021	Not relevant to task	Words	Positive / Neutral / Negative	Negative < Neutral < Positive	Negative = Positive (Neutral not reported)	N=34 (22 female), non-clinical, mean age=26.53 years / There were also GAD and MDD groups	Behavioural + fMRI	Irrelevant: word appearance discrimination GNG where the words are emotional but that feature is not paid attention to (33.33% No-Go)	GNG	All participants made less accurate responses to positive vs. negative (both Go and No-Go) / RTs: no effects observed	Y	Valence	High		N/A	-	-	Analyses focused on differences between participant groups
Liu et al.	2018	Relevant to task	Faces	Happy / Fear	Happy > Fearful (significant)	Happy = Fearful	N=28 (16 female), non-clinical, mean age=25.4 years	Behavioural + EEG	Relevant: GNG where participants responded to happy and inhibited to fearful in half of the blocks (and viceversa in the other half, 33.33% No-Go)	GNG	Go RTs: happy < fearful / CEs: no effect of emotion	N	-	-		Y	Valence	Unclear/Low	N2 amplitudes: no effect of emotion (some effects attributed to congruency from Flanker elements of the task) / Parietal P3 amplitudes: fearful > happy (as main effect) / There was some modulation by emotion on frontal P3 difference waves
Lodha & Gupta	2024	Not relevant to task	Faces	Happy / Angry / Neutral	Happy > Neutral > Angry	Angry = Happy > Neutral (significant)	N=23 (8 female) meditators + N=35 (18 female) non-meditators, non-clinical, mean ages=27.74 and 25.94 years	Behavioural	Irrelevant: letter discrimination SST where Stop signals are green circles and emotional faces appear just before the Go stimuli (25% Stop)	SST	Go RTs: happy = neutral > angry (all participants) / SSRT: happy < angry (trend vs. neutral), angry = neutral, only in non-meditators (with opposite results in meditators)	Y	Both/Unclear	-	Underlying traits of the sample	N/A	-	-	-
Ma et al.	2013	Relevant to task	Faces	Happy / Neutral / Sad	Happy > Neutral > Sad across all participants (significant)	Sad > Happy > Neutral for younger adults, Sad = Happy > Neutral for older adults (significant)	N=30 (22 female), non-clinical, mean age=21.37 years + N=30 (20 female), non-clinical, mean age=70.30 years	Behavioural	Relevant: GNG where participants respond to each type of face and inhibit to the other two (in all possible combinations in different blocks, 50% No-Go)	GNG	Go RTs: sad > happy (more pronounced in older adults) / No difference in accuracy for distracters (No-Go)	N	-	-	Age	N/A	-	-	-
Mallorquí-Bagué et al.	2020	Not relevant to task	Pictures	Pleasant / Neutral / Unpleasant	Pleasant > Neutral > Unpleasant (reported)	Unpleasant > Pleasant > Neutral (reported)	N=20 (all female), non-clinical, mean age=20.81 / There were also participants with eating disorders	Behavioural + EEG	Irrelevant: colour GNG where participants have to attend to the colour of the frame of the emotional pictures (25% No-Go)	GNG	No effect of emotional pictures on Go RTs or CEs	N	-	-		N	-	-	N2 and P3 amplitudes: no effect of emotion on No-Go trials
Mancini et al.	2022	Both	Faces	Fear / Happy / Neutral	Fear < Neutral < Happy (all significant)	Fear = Happy > Neutral	N=40 (20 female), non-clinical, mean age=23.89 years	Behavioural	Relevant: emotional GNG (No-Go: fear and happy, 33%) / Irrelevant: gender discrimination GNG (same stimuli)	GNG	CEs: more errors in emotional task, where happy > fearful only in emotional task, not explained by arousal differences (according to authors) / Go RTs also slower in emotional task (Go was always neutral in emotional task, it could be either in the gender discrimination task)	Y	Valence	High		N/A	-	-	-
Mennella et al.	2017	Not relevant to task	Pictures	Threat / Mutilation / Pleasant / Neutral	Pleasant > Neutral > Threat = Mutilation (significant)	Pleasant = Threat = Mutilation > Neutral (significant)	N=20 (all female), non-clinical, mean age=21.8 / There was also a group of participants with blood phobia	Behavioural + EEG	Irrelevant: colour GNG where participants have to attend to the colour of the frame of the emotional pictures (30% No-Go)	GNG	Go RTs: mutilation > all others, pleasant > threat and neutral (across all participants) / CEs: mutilation > all others (across all participants)	Y	Both/Unclear	-	Unique properties of stimuli	Y	Arousal	Both/Unclear	In controls, N2 amplitude reduced for all emotional stimuli compared to neutral ones (no significant interaction with Go/No-Go trial type) / Across all participants, P3 amplitude greater for emotional stimuli compared to neutral ones (with mutilation > threat and pleasant), no significant interaction with Go/No-Go trial type
Moretta & Buodo	2021	Not relevant to task	Pictures	Pleasant / Neutral / Unpleasant / Facebook	Pleasant > Neutral = Facebook > Unpleasant (significant)	Unpleasant > Pleasant > Facebook = Neutral (significant)	N=23 (20 female), non-clinical, mean age=22.3 years / There was also a group of problematic internet users	Behavioural + EEG	Irrelevant: colour GNG where participants have to attend to the colour of the frame of the emotional pictures (30% No-Go)	GNG	Go RTs: Pleasant = Facebook > Neutral = Unpleasant across all participants / CEs: no effect of emotion	N	-	-	Underlying traits of the sample	Y	Both/Unclear	-	No-Go N2 amplitude: Facebook > Neutral = Pleasant > Unpleasant across all participants / No-Go P3 amplitude: Facebook = Pleasant = Unpleasant > Neutral (in non-problematic users)
Morie et al.	2014	Not relevant to task	Pictures	Positive / Negative / Neutral	Negative < Neutral < Positive (numerically from reported data)	Negative > Positive > Neutral (numerically from reported data)	N=16 (all male), non-clinical, mean age=41 years / There was also a group af abstinent drug users	Behavioural + EEG	Irrelevant: GNG where the No-Go was the second appearance in a row of any stimulus (15% No-Go)	GNG	No effects of emotion on RTs or error rates	N	-	-		Y	Impossible to tell	-	No-Go N2 amplitudes: no effect of emotion / No-Go P3 amplitudes: Neutral > Negative and Positive (only in control group)
Pandey & Gupta	2022	Not relevant to task	Pictures	Positive / Negative	Negative < Positive (significant)	Negative = Positive	N=25 (6 female), non-clinical, mean age=23.09 years	Behavioural	Irrelevant: letter discrimination SST where Stop signals are any picture (where participants are not explicitly instructed to pay attention to the emotions they convey, 30% Stop)	SST	SSRT: Positive < Negative (but only under high perceptual load)	Y	Valence	Low	Perceptual load	N/A	-	-	-
Pessoa et al.	2012	Not relevant to task	Faces	Fear / Happy / Neutral	Happy > Neutral > Fearful (mentioned, but not statistically confirmed)	Happy = Fearful > Neutral (mentioned, but not statistically confirmed)	N=32 (17 female), non-clinical, age 18-27 years	Behavioural	Irrelevant: shape discrimination SST where Stop signals are any face (where participants are not explicitly instructed to pay attention to the emotions they convey, 20% Stop)	SST	SSRT: Fearful = Happy < Neutral	Y	Arousal	Low		N/A	-	-	-
Ramos et al.	2024	Not relevant to task	Pictures (background)	Pleasant / Neutral / Unpleasant	Pleasant > Neutral > Unpleasant (reported)	Pleasant = Neutral = Unpleasant (reported)	N=107 (98 female), non-clinical, mean age=21.23 years / They were divided according to higher and lower difficulties in emotion regulation	Behavioural	Irrelevant: letter discrimination GNG with emotional pictures as background (30% No-Go)	GNG	Go RTs: no effect of emotion / CEs: no effect of emotion	N	-	-		N/A	-	-	-
Ramos-Loyo et al.	2016	Not relevant to task	Pictures (background)	Pleasant / Neutral / Unpleasant	Pleasant > Neutral > Unpleasant (mentioned, but not statistically confirmed)	Pleasant = Unpleasant > Neutral (mentioned, but not statistically confirmed)	N=30 (15 female), non-clinical, mean age=27.73 years	Behavioural + EEG	Irrelevant: colour and arrow direction GNG with emotional pictures as background where the No-Go is signaled by a mismatch with a sidebar (25% No-Go)	GNG	RTs: Pleasant > Neutral / CEs: no effect of emotion	N	-	-	Sex	Y	Both/Unclear	-	No-Go N2 amplitudes: unpleasant > neutral and pleasant (frontal both hemisferes, right central), pleasant and unpleasant > neutral (C3) for women; unpleasant > neutral and pleasant only in left frontal for men
Ramos-Loyo et al.	2021	Not relevant to task	Pictures (background)	Pleasant / Neutral / Unpleasant	Pleasant > Neutral > Unpleasant (significant)	Pleasant = Unpleasant > Neutral	N=11 (all female), non-clinical, mean age=24.76 years / There was also a group with BPD	Behavioural + EEG	Irrelevant: colour and arrow direction GNG with emotional pictures as background where the No-Go is signaled by a mismatch with a sidebar (25% No-Go)	GNG	No effect of emotion on RTs or CEs	N	-	-		Y	Arousal	-	N2 amplitude: unpleasant and pleasant > neutral (for both Go and No-Go, across all participants)
Schmaußer & Laborde	2023	Relevant to task	Pictures	Positive / Neutral / Negative	Positive > Neutral > Negative (mentioned, no statistical report)	Positive = Neutral = Negative (mentioned, no statistical report)	N=62 (34 female), non-clinical, mean age=26.82 years	Behavioural	Relevant: SST where participants categorize images by valence as a Go task (and Stop to an auditory tone, 25% Stop)	SST	Go RTs and SSRTs: no effects of emotion	N	-	-		N/A	-	-	-
Senderecka	2016	Not relevant to task	Pictures	Negative / Neutral	Negative < Neutral (significant)	Negative > Neutral (significant)	N=37 (28 female), non-clinical, mean age=21.5 years / Four excluded later	Behavioural + EEG	Irrelevant: arrow discrimination SST where participants inhibit to any image (emotional or not; 25% Stop)	SST	SSRT: negative < neutral	Y	Impossible to tell	-		Y	Impossible to tell	-	N2 amplitudes: negative > neutral (across both successful and unsuccessful stop trials) / No effects of emotion on P3
Senderecka	2018	Not relevant to task	Sounds	Negative / Neutral	Negative < Neutral (significant)	Negative > Neutral (significant)	N=37 (28 female), non-clinical, mean age=21.5 years / Five excluded later	Behavioural + EEG	Irrelevant: arrow discrimination SST where participants inhibit to any sound (emotional or not; 25% Stop)	SST	SSRT: negative < neutral	Y	Impossible to tell	-		Y	Impossible to tell	-	No N2 reported / P3 amplitudes: negative > neutral (but the effect was larger in unsuccessful stop trials)
Senderecka et al.	2018	Not relevant to task	Words	Positive / Neutral / Negative	Positive > Neutral > Negative (significant)	Positive = Negative > Neutral (significant)	N=58 (33 female), non-clinical, mean age=23.4 years	Behavioural + EEG	Irrelevant: arrow discrimination SST where participants inhibit to any word (emotional or not; 25% Stop)	SST	No effects of emotion on SSRT	N	-	-		N/A	-	-	No N2 or P3 reported
Sitges et al.	2018	Not relevant to task	Faces	Happy / Neutral / Pain	Happy > Neutral > Pain (significant)	Pain > Happy and Neutral (significant)	N=18 (all female), non-clinical, mean age=50.89 years / There were also fibromyalgia groups	Behavioural + EEG	Irrelevant: gender discrimination GNG with emotional faces (but emotion is not attended to, 25% No-Go)	GNG	Go RTs: pain < happy and neutral (across all participants) / CEs: pain > happy and neutral (across all participants)	Y	Both/Unclear	-		N	-	-	N2 and P3 amplitudes: no effect of emotion
Song et al.	2016	Relevant to task	Faces	Sad / Neutral	Sad < Neutral (significant)	Sad > Neutral (significant)	N=83 (47 female), non-clinical, mean age=21.4 years / Sample was divided in "in love" and "single" groups	Behavioural	Relevant: SST where participants differentiate the emotion of the face except in Stop trials (red X mark, 25% Stop)	SST	Go RTs: no effects of emotion / SSRT: sad > neutral as main effect (not significant in "in love" group mostly due to the early stage love group)	Y	Impossible to tell	-	Underlying traits of the sample	N/A	-	-	-
Stockdale et al.	2020	Not relevant to task	Faces	Happy / Fear	Happy > Fearful	Happy = Fearful	N=30 (12 female), non-clinical, mean age=19.43 years	Behavioural + EEG	Irrelevant: gender discrimination SST with emotional faces (but emotion is not attended to, 50% Stop)	SST	No effects on Go RTs / No SSRT results reported / No effect of valence on Stop accuracy	N	-	-		N	-	-	Stop N2 and P3: no effect of emotion
Su et al.	2022	Not relevant to task	Pictures	Positive / Negative / Neutral	Positive > Neutral > Negative (significant)	Positive = Negative > Neutral (significant)	N=30 (all male), non-clinical, mean age=40.10 years / There was also a group of abstinent heroin users	Behavioural	Irrelevant: number discrimination GNG where emotional pictures are presented just before stimuli supra or subliminally (25% No-Go)	GNG	CEs: positive < negative < neutral (across all participants and both supra and subliminally)	Y	Both/Unclear	-		N/A	-	-	-
Sun et al.	2020	Relevant to task	Faces	Happy / Angry	Angry < Happy (significant)	Angry = Happy	N=23 (12 female), non-clinical, mean age=18.22 years / There was also a similar aggressive group	Behavioural + EEG	Relevant: GNG where participants respond to one type of face and inhibit to the other (counterbalanced across blocks, 30% No-Go)	GNG	Go RTs: no effects of emotion / CEs: no effects of emotion on controls	N	-	-		Y	Valence	Both/Unclear	N2 amplitudes of difference waves: happy > angry (as main effect) / P3 amplitudes of difference waves: angry > happy in control group (as main effect)
Todd et al.	2012	Not relevant to task	Faces	Happy / Angry	Happy > Angry	Happy = Angry (although it was measured as "emotional intensity")	N=15 (7 female), non-clinical, mean age=25.8 years	Behavioural + fMRI	Irrelevant: colour GNG where participants discriminate between colours of a frame around the emotional face (50% No-Go)	GNG	Go RTs: no effect of emotion / CEs: no effect of emotion	N	-	-		N/A	-	-	No effects of emotions reported, only comparisons between age groups
van Holst, van der Meer et al.	2012	Relevant to task	Pictures	Positive / Neutral / Negative / Gambling	Positive > Neutral > Negative (Gambling ratings not reported)	Positive = Negative > Neutral (Gambling ratings not reported)	N=15 (all male), non-clinical, mean age=36.20 years / There was also a group of problematic gamblers	Behavioural + fMRI	Relevant: GNG where in different blocks participants had to respond to each emotional category (and No-Go to neutral, 28.6% No-Go)	GNG	CEs: negative < all other conditions	Y	Both/Unclear	-		N/A	-	-	Results focused on connectivity differences among groups
van Holst, van Holstein et al.	2012	Relevant to task	Pictures	Positive / Neutral / Negative / Gambling	Positive > Neutral > Negative (Gambling ratings not reported)	Positive = Negative > Neutral (Gambling ratings not reported)	N=15 (all male), non-clinical, mean age=36.20 years / There was also a group of problematic gamblers	Behavioural + fMRI	Relevant: GNG where in different blocks participants had to respond to each emotional category (and No-Go to neutral, 28.6% No-Go)	GNG	CEs: negative < all other conditions	Y	Both/Unclear	-		Y	Both/Unclear	-	No-Go trials: there was more activation in controls in the anterior cingulate in gambling and negative vs. neutral (plus insula and hippocampus for negative vs. neutral only), also in the inferior prefrontal cortex in positive vs. neutral
van Zutphen et al.	2020	Not relevant to task	Pictures	Positive / Neutral / Negative / Erotic	Positive = Erotic > Neutral > Negative (reported)	Negative > Erotic > Neutral = Positive (significant)	N=26 (all female), non-clinical, mean age=29.44 years / There were also BPD and CCD patient groups	Behavioural + fMRI	Irrelevant: colour GNG where participants discriminate between colours of a frame around the emotional picture (25% No-Go)	GNG	Go RTs: positive > erotic and negative and neutral / CEs: negative > erotic	Y	Both/Unclear	-	Unique properties of stimuli	Y	Both/Unclear	-	Marginally lower activity when inhibiting erotic versus neutral stimuli in controls in FEF
Verbruggen & De Houwer	2007	Not relevant to task	Pictures	Positive / Neutral / Negative	All positives > Neutral > All negatives	Arousal was included as variable in analyses (but groups were not possible to match)	N=22 (11 female), non-clinical adults	Behavioural	Irrelevant: symbol dicrimination SST where emotional pictures appear just before Go stimuli (30% Stop, auditory)	SST	Longer SSRTs on high-arousing trials (no effect of valence) / RTs: neutral < positive = negative	Y	Arousal	High		N/A	-	-	-
Vercammen et al.	2013	Relevant to task	Words	Positive / Neutral / Negative	Positive > Neutral > Negative	Positive = Negative > Neutral (mentioned, no statistical report)	N=22 (all male), non-clinical, mean age=32.3 years / There was also a group with schizophrenia	Behavioural + fMRI	Relevant: GNG with four conditions such as responding to positive/negative and inhibiting to neutral, and viceversa (50% No-Go)	GNG	Go RTs: slower when inhibiting negative stimuli and responding to neutral across all participants / No effect on CEs	N	-	-		Y	Both/Unclear	-	Increase in the right middle frontal gyrus for the inhibit negative versus neutral contrast in controls
Vercammen et al.	2012	Relevant to task	Words	Positive / Neutral / Negative	Positive > Neutral > Negative	Positive = Negative > Neutral (mentioned, no statistical report)	N=23 (12 female), non-clinical, mean age=33.3 years / There was also a group with schizophrenia	Behavioural + fMRI	Relevant: GNG with four conditions such as responding to positive/negative and inhibiting to neutral, and viceversa	GNG	Go RTs: slower when responding to positive or negative stimuli across all participants, and slower when responding to neutral in the context of negative (but not positive) / CEs: less errors when responding to positive and inhibiting to neutral than in the other conditions across all participants	Y	Both/Unclear	-		Y	Both/Unclear	-	Increased activation in prefrontal–parietal network when controls were asked to inhibit responses to negative vs. neutral / Increased activation during inhibition of responses to neutral vs. positive was observed in the mid anterior cingulate and a region in the left posterior cerebellum in controls
Verona et al.	2012	Not relevant to task	Words	Negative / Offender / Neutral	Neutral > Negative and Offender	Neutral < Negative = Offender	N=15, non-clinical with history of convictions, mean age=30 years / There were also psychopathy and antisocial personality disorder groups	Behavioural + EEG	Irrelevant: word appearance discrimination GNG where the words are emotional but that feature is not paid attention to (28% No-Go)	GNG	Go RTs: no effect of emotion / CEs: Offender > Negative > Neutral	Y	Impossible to tell	-		Y	Impossible to tell	-	No-Go P3 (frontal) to negative words was suppressed (negative < neutral)
Wiemer et al.	2023	Not relevant to task	Pictures (background)	Positive / Neutral / Negative / Sexual	Positive > Neutral > Negative (significant) / Sexual = Positive in men, Sexual = Neutral in women	Negative > Sexual > Positive > Neutral (significant)	N=37 male + 38 female, non-clinical, mean ages=27.59 and 26.03	Behavioural	Irrelevant: shape discrimination GNG with emotional pictures as background (33.34% No-Go)	GNG	Go RTs: negative > all other conditions in all participants / CEs: sexual > all other conditions in all participants, but the effect is larger for men	Y	Both/Unclear	-	Sex / Unique properties of stimuli	N/A	-	-	-
Wilson et al.	2016	Not relevant to task	Pictures	Negative / Neutral	Neutral > Negative	Neutral < Negative	N=42 (16 female), non-clinical, mean age=21.5 years / Two participants excluded from final analyses	Behavioural	Irrelevant: SART where participants respond to some numbers and inhibit to another, where emotional or neutral pictures appear just before the numbers on 11% of the trials, No-Go was also 11% / The picture was predictive of a No-Go in half of the tasks, but the emotion itself was not relevant to witholding a response	SART (similar to GNGs)	Go RTs: no effect of emotion / CEs: negative > neutral	Y	Impossible to tell	-		N/A	-	-	-
Wolz et al.	2021	Not relevant to task	Pictures (background)	Positive / Neutral / Negative	Positive > Neutral > Negative (significant)	Positive = Negative > Neutral (significant)	N=28 (all female), non-clinical, mean age=21.61 years	Behavioural + EEG	Irrelevant: letter discrimination GNG with emotional pictures as background (30% No-Go) / The task included blocks both suppressing and experiencing negative emotions as normal	GNG	Go RTs: negative (experiencing as normal) > positive = negative (suppressing) > neutral / CEs: negative (experiencing as normal) > neutral, negative (suppressing) > all other conditions	Y	Both/Unclear	-		Y	Both/Unclear	-	N2 amplitudes (Go and No-Go): negative (suppressing) < negative (experiencing as normal) < positive = neutral / No effects for P3 amplitudes
Xia et al.	2018	Not relevant to task	Words	Anger / Neutral	Anger < Neutral (although valence especifically was not measured, only how angry participants felt)	Anger = Neutral	N=15 (7 female), non-clinical contact sports athletes, mean age=20.1 years + N=15 age and gender matched non-clinical non-athlete controls	Behavioural + EEG	Irrelevant: GNG where participants discriminate the colour of emotional words, but emotion is not attended to (25% No-Go)	GNG	Go RTs: no effect of emotion across all participants / CEs: anger > neutral only in athletes	Y	Valence (anger)	Low	Underlying traits of the sample	Y	Valence (anger)	Both/Unclear	N2 difference wave amplitudes: anger > neutral (main effect) / P3 difference wave amplitudes: neutral > anger (main effect)
Xu, Ding et al.	2016	Not relevant to task	Pictures (background)	Fear / Disgust / Neutral	Fear = Disgust < Neutral (significant)	Fear = Disgust > Neutral (significant)	N=21 (all female), non-clinical, mean age=20.62 years	Behavioural	Irrelevant: masked shape GNG with emotional pictures as background (50% No-Go) / Half of the No-Go stimuli were weakly masked, and the other half strongly masked	GNG	No effects of emotion on RTs or CEs for the weakly masked condition / No effect of emotion on CEs or Go RTs for the strongly masked condition, but some differences in failed No-Go RTs attributed to the specific emotion	N	-	-	Unique properties of stimuli	N/A	-	-	-
Xu et al.	2015	Not relevant to task	Pictures (background)	Fear / Disgust / Neutral	Fear = Disgust < Neutral (significant)	Fear = Disgust > Neutral (significant)	N=18 (all female), non-clinical, mean age=20.11 years	Behavioural + EEG	Irrelevant: masked shape GNG with emotional pictures as background (50% No-Go) / Half of the No-Go stimuli were weakly masked, and the other half strongly masked	GNG	No effects of emotion on RTs or CEs for the weakly masked condition / No effect of emotion on CEs or RTs for the strongly masked condition	N	-	-	Masking of stimuli / Unique properties of the stimuli	Y	Impossible to tell	-	P3 amplitude difference waves under disgusting contexts were smaller than those under fearful contexts for both conscious and unconscious inhibitory control (fearful stimuli only impeded conscious inhibitory control)
Xu, Li et al.	2016	Not relevant to task	Pictures (background)	Fear / Disgust / Neutral	Fear = Disgust < Neutral (significant)	Fear = Disgust > Neutral (significant)	N=24 (all female), non-clinical, mean age=22.4 years	Behavioural	Irrelevant: shape and colour SST with emotional pictures as background (25% Stop)	SST	SSRT: Fear < Disgust = Neutral / No effect of emotion on Go RTs / The inclusion of certain and uncertain go trials allowed researchers to say that that disgusting stimuli enhanced proactive inhibition compared to fearful stimuli	Y	Impossible to tell	-	Unique properties of stimuli	N/A	-	-	-
Yang et al.	2014	Relevant to task	Faces	Happy / Neutral / Unhappy (sad and afraid)	Happy > Neutral > Unhappy (significant)	Happy = Unhappy > Neutral (significant)	N=25 (12 female), non-clinical, mean age=23.16 years	Behavioural + EEG	Relevant: GNG with four conditions such as responding to happy/unhappy and inhibiting to neutral, and viceversa (50% No-Go)	GNG	Go RTs: faster to emotional faces (both happy and unhappy) vs. neutral, also faster in positive contexts (when happy faces are either the target or the distractor) than negative ones / CEs: less accuracy to both happy and unhappy faces	Y	Arousal	High		Y	Arousal	Both/Unclear	No-Go N2 amplitudes: larger in neutral vs. emotional faces / No-Go P3 amplitudes: larger in emotional vs. neutral faces
You et al.	2020	Relevant to task	Faces	Sad / Happy / Angry	Happy > Sad and Angry (no statistical report)	Angry > Sad (significant, but no mention of Happy)	N=43 (9 female), non-clinical, mean age=22.12 years / There were also groups of suicide attempters, and participants with history of suicide ideation	Behavioural	Relevant: SST where participants had to distinguish between positive and negative faces (25% auditory Stop) / Some blocks included sad + happy, others angry + happy (but angry and sad were never displayed in the same block)	SST	Go RT: negative > positive (this difference was larger in angry vs. happy compared to sad vs. happy) across all participants / SSRT: happy < angry in controls	Y	Impossible to tell	-		N/A	-	-	-
Yu et al.	2014	Both	Faces	Sad / Neutral	Sad < Neutral (significant)	Sad = Neutral	N=30 (15 female), non-clinical, mean age=23.2 years	Behavioural + EEG	Relevant: emotional GNG (both sad and neutral as No-Go in different blocks, 30%) / Irrelevant: gender discrimination GNG (same stimuli)	GNG	Go RTs not significantly different neither by task-relevance or valence / Analyses of differences in error rates omitted	Not reported	-	-		Y	Valence	Unclear/Low	No-Go P3 amplitudes: sad > neutral only when relevant / No significant effects for N2
Yu et al.	2009	Not relevant to task	Sounds	Positive / Neutral / Negative	Positive > Neutral > Negative (significant)	Positive = Neutral = Negative	N=15 (9 female), non-clinical, mean age=21.8 years	Behavioural + EEG	Irrelevant: sound discrimination GNG where the emotional sounds where played before the stimuli (30% No-Go)	GNG	Go RTs: negative > neutral = positive / Accuracy close to ceiling, no effects of emotion on CEs	N	-	-		Y	Valence	Both/Unclear	N2 amplitudes: neutral > positive and negative as main effect (emotional conditions showed less No-Go effect) / No effects of emotion on P3
Yu et al.	2012	Not relevant to task	Pictures	Erotic / Neutral	Erotic > Neutral	Erotic > Neutral	N=28 (14 female), non-clinical, mean age=24.6 years	Behavioural	Irrelevant: arrow discrimination SST where emotional pictures are shown just before each trial (25% Stop)	SST	Go RTs: erotic > neutral across all participants / SSRT: erotic > neutral only in males	Y	Impossible to tell	-	Sex / Unique properties of stimuli	N/A	-	-	-
Yu et al.	2015	Not relevant to task	Pictures	Erotic / Neutral	Erotic > Neutral	Erotic > Neutral	N=26 (all male), non-clinical, mean age=21.6 years / There was also an equivalent experiment done only in female participants	Behavioural	Irrelevant: arrow discrimination SST where emotional pictures are shown just before each trial (25% Stop)	SST	Go RTs: no effect of emotion / SSRT: erotic > neutral only in the unwatched condition in males, no differences when watched / No effect of emotion in female participants on the SSRT (either watched or unwatched)	Y	Impossible to tell	-	Sex / Unique properties of stimuli	N/A	-	-	-
Zhang et al.	2016	Relevant to task	Faces	Happy / Angry	Happy > Angry	Happy = Angry	N=29 (15 female), non-clinical, mean age=21.5 years / There was also an angry priming group, but this data corresponds to neutral priming	Behavioural + EEG	Relevant: GNG where participants had to respond to happy and inhibit to angry faces in a block and viceversa in another (30% No-Go)	GNG	Go RTs: happy < angry / No effects of emotion on CEs	N	-	-		N	-	-	No effect of emotion on No-Go N2 or P3 amplitudes (there were some effects in the angry primed group)
J. Zhang et al.	2023	Not relevant to task	Faces	Happy / Angry	Happy > Angry	Happy = Angry (although it was measured as "emotional intensity")	N=15 (9 female), non-clinical emotional regulation group, mean age=20.67 years + N=14 (7 female), non-clinical no regulation group, mean age=20.45 years / There were also analogous depressed groups	Behavioural + EEG	Irrelevant: gender discrimination GNG with emotional faces (but emotion is not attended to, 30% No-Go) / There were two versions of the task: with masked emotional regulation words, or with masked non-regulation words	GNG	CEs and Go RTs: happy < angry across all participants and conditions	Y	Valence	Low		Y	Valence	Both/Unclear	N2 amplitude: angry > happy / P3 amplitude: happy > angry / Both as main effects
Zhang et al.	2012	Not relevant to task	Pictures (background)	Positive / Neutral / Negative	Positive > Neutral > Negative (reported)	Negative > Neutral = Positive (reported, numerically the positive arousal fell in between)	N=15, non-clinical, mean age=21.10 years / There was also an alexithymic group	Behavioural + EEG	Irrelevant: letter discrimination GNG with emotional pictures as background (25% No-Go)	GNG	No effects of emotion on CEs or RTs	N	-	-		Y	Valence	Both/Unclear	No-Go N2 amplitude: positive > negative and neutral across all participants in frontocentral electrodes / P3 difference wave: differences between clinical and control groups, but effects of emotion in controls not clearly reported
Zhang et al.	2020	Not relevant to task	Faces	Happy / Angry	Happy > Angry	Happy = Angry	N=28 (23 female), non-clinical, mean age=24.25 / There was also a MDD group	Behavioural	Irrelevant: gender discrimination GNG with emotional faces (but emotion is not attended to, 30% No-Go) / There were two versions of the task: with masked emotional regulation words, or with masked non-regulation words	GNG	CEs and Go RTs: angry > happy across all participants and conditions	Y	Valence	Low		N/A	-	-	-
Zhang & Lu	2012	Not relevant to task	Faces	Positive / Neutral / Negative	Positive > Neutral > Negative (significant)	Positive = Neutral = Negative	N=20 (9 female), non-clinical, 18-20 years	Behavioural + EEG	Irrelevant: gender discrimination GNG with emotional faces (but emotion is not attended to, 50% No-Go)	GNG	Go RTs: positive = negative < neutral / CEs: no effect of emotion	N	-	-		Y	Valence	Both/Unclear	No-Go N2 amplitudes: no effect of emotion / No-Go P3 amplitudes: positive and negative > neutral
X. Zhang et al.	2023	Relevant to task	Words	Negative / Neutral	Negative < Neutral (significant)	Negative > Neutral (significant)	N=21 (9 female), non-clinical, mean age=22.62 years / There was also a group with subthreshold depression	Behavioural + EEG	Relevant: GNG where participant respond to negative and inhibit to neutral, or viceversa (30% No-Go)	GNG	Accuracy (both for Go and No-Go) was lower to negative compared to neutral (across all participants)	Y	Impossible to tell	-		Y	Impossible to tell	-	N2 amplitudes were significantly more negative for words within the neutral context than the negative context (both for Go and No-Go collapsed) / P3 amplitudes were significantly more positive for words within the negative context than the neutral context (both for Go and No-Go collapsed)
Zhao et al.	2019	Not relevant to task	Pictures (background)	Positive / Neutral / Negative	Positive > Neutral > Negative (significant)	Positive = Negative > Neutral (significant)	N=31 (16 female), non-clinical, mean age=20.61 years	Behavioural + EEG	Irrelevant: gender discrimination GNG with neutral faces where emotional pictures where used as background (20% No-Go)	GNG	No effects of emotion on CEs or Go RTs	N	-	-		Y	Arousal	Both/Unclear	No-Go N2 amplitude: neutral > positive and negative / No-Go P3a amplitudes: negative and positive > neutral
Zheng et al.	2020	Not relevant to task	Pictures	Positive / Neutral / Negative	Positive > Neutral > Negative (significant)	Positive = Negative > Neutral (significant)	N=36 (19 female), non-clinical, mean age=36.64 years / There was also a schizophrenia group	Behavioural	Irrelevant: SST where participants discriminate the shape of a frame and inhibit when an emotional picture appears (participants are not instructed to pay attention to the emotions they convey; 25% Stop)	SST	SSRT: negative < positive = neutral	Y	Both/Unclear	-		N/A	-	-	-
Zhuang et al.	2021	Not relevant to task	Words	Positive / Neutral / Negative	Positive > Neutral > Negative	Positive = Negative (although it was measured as "emotional intensity", no mention of neutral)	N=227 (115 female), non-clinical, mean age=21.62 years	Behavioural + fMRI	Irrelevant: word appearance discrimination GNG where the words are emotional but that feature is not paid attention to (33.3% No-Go)	GNG	Go RTs: positive < neutral and negative / CEs: positive > negative and neutral	Y	Impossible to tell	-		Y	Valence	N/A	Inhibition-related activity in the ventral striatum (VS), anterior insula (AI) and medial orbitofrontal cortex (mOFC) varied as a function of emotional context such that the AI exhibited increased activation, while the VS and mOFC decreased less during inhibition in positive contexts
Please note that, in the cases where valence/arousal were reported by the authors but differences between groups were not statistically confirmed, we performed such analyses ourselves where possible.

## Sheet: Abbreviatures
Abbreviature	Meaning
CEs	Commission Errors
RTs	Reaction Times
GNG	Go/No-Go Task
SST	Stop-Signal Task
SOA	Stimulus Onset Asynchrony
GAD	Generalized Anxiety Disorder
ADHD	Attention Deficit Hyperactivity Disorder
MDD	Major Depressive Disorder
BPD	Borderline Personality Disorder
CCD	Cluster-C Personality Disorder
cTBS	Continuous Theta Burst Stimulation
OCD	Obsessive Compulsive Disorder
SART	Sustained Attention to Response Task
RI	Response Inhibition
N/A	Not applicable

## Sheet: AXIS quality assessment
Study (authors, year of publication)	1. Were the aims/objectives of the study clear?	2. Was the study design appropriate for the stated aim(s)?	3. Was the sample size justified?	4. Was the target/reference population clearly defined?	5. Was the sample frame taken from an appropriate population base so that it closely represented the target/reference population under investigation?	6. Was the selection process likely to select subjects/participants that were representative of the target/reference population under investigation?	7. Were measures undertaken to address and categorise non-responders?	8. Were the risk factor (emotional stimuli characteristics) and outcome variables (response inhibition) measured appropriate to the aims of the study?	9. Were the risk factor and outcome variables measured correctly using instruments/measurements that had been trialled, piloted or published previously?	10. Is it clear what was used to determine statistical significance and/or precision estimates?	11. Were the methods (including statistical methods) sufficiently described to enable them to be repeated?	12. Were the basic data adequately described?	13. Does the response rate raise concerns about non-response bias?	14. If appropriate, was information about non-responders described?	15. Were the results internally consistent?	16. Were the results presented for all the analyses described in the methods?	17. Were the authors' discussions and conclusions justified by the results?	18. Were the limitations of the study discussed?	19. Were there any funding sources or conflicts of interest that may affect the authors’ interpretation of the results?	20. Was ethical approval or consent of participants attained?
Agudelo-Orjuela et al., 2021	YES	YES	YES	YES	YES	YES	Don't know	YES	YES	YES	YES	YES	Don't know	Don't know	YES	YES	YES	YES	NO	YES
Albert et al., 2010	YES	YES	Don't know	YES	YES	YES	Don't know	YES	YES	YES	YES	YES	Don't know	Don't know	YES	YES	YES	YES	NO	YES
Albert et al., 2012	YES	YES	Don't know	YES	YES	YES	Don't know	YES	YES	YES	YES	YES	Don't know	Don't know	YES	YES	YES	YES	NO	YES
Allen & Hooley, 2019	YES	YES	Don't know	YES	YES	YES	Don't know	YES	YES	YES	YES	YES	Don't know	Don't know	YES	YES	YES	YES	NO	YES
Amin et al., 2006	YES	YES	Don't know	YES	YES	YES	Don't know	YES	YES	YES	YES	YES	Don't know	Don't know	YES	YES	YES	YES	NO	YES
Andreu et al., 2019	YES	YES	Don't know	YES	YES	YES	Don't know	YES	YES	YES	YES	YES	Don't know	Don't know	YES	YES	YES	YES	NO	YES
Asci et al., 2019	YES	YES	YES	YES	YES	YES	Don't know	YES	YES	YES	YES	YES	Don't know	Don't know	YES	YES	YES	NO	NO	YES
Atkinson-Clement et al., 2020	YES	YES	Don't know	YES	YES	YES	Don't know	YES	YES	YES	YES	YES	Don't know	Don't know	YES	YES	YES	YES	NO	YES
Battaglia et al., 2022a	YES	YES	YES	YES	YES	YES	Don't know	YES	YES	YES	YES	YES	Don't know	Don't know	YES	YES	YES	YES	NO	YES
Battaglia et al., 2022b	YES	YES	YES	YES	YES	YES	Don't know	YES	YES	YES	YES	YES	Don't know	Don't know	YES	YES	YES	YES	NO	YES
Benvenuti et al., 2017	YES	YES	Don't know	YES	YES	YES	Don't know	YES	YES	YES	YES	YES	Don't know	Don't know	YES	YES	YES	YES	NO	YES
Benvenuti et al., 2015	YES	YES	Don't know	YES	YES	YES	Don't know	YES	YES	YES	YES	YES	Don't know	Don't know	YES	YES	YES	YES	NO	YES
Berlin et al., 2015	YES	YES	Don't know	YES	YES	YES	Don't know	YES	YES	YES	YES	YES	Don't know	Don't know	YES	YES	YES	YES	Don't know	YES
Brown et al., 2012	YES	YES	Don't know	YES	YES	YES	Don't know	YES	YES	YES	YES	YES	Don't know	Don't know	YES	YES	YES	NO	NO	YES
Brown et al., 2015	YES	YES	Don't know	YES	YES	YES	Don't know	YES	YES	YES	YES	YES	Don't know	Don't know	YES	YES	YES	YES	NO	YES
Buodo et al., 2017	YES	YES	Don't know	YES	YES	YES	Don't know	YES	YES	YES	YES	YES	Don't know	Don't know	YES	YES	YES	YES	NO	YES
Calbi et al., 2022	YES	YES	YES	YES	YES	YES	Don't know	YES	YES	YES	YES	YES	Don't know	Don't know	YES	YES	YES	YES	NO	YES
Camfield et al., 2018	YES	YES	Don't know	YES	YES	YES	Don't know	YES	YES	YES	YES	YES	Don't know	Don't know	YES	YES	YES	YES	Don't know	YES
Chester et al., 2016	YES	YES	Don't know	YES	YES	YES	Don't know	YES	YES	YES	YES	YES	Don't know	Don't know	YES	YES	YES	YES	NO	Don't know
Chiu et al., 2008	YES	YES	Don't know	YES	YES	YES	Don't know	YES	YES	YES	YES	YES	Don't know	Don't know	YES	YES	YES	YES	NO	YES
Cohen-Gilbert & Thomas, 2013	YES	YES	Don't know	YES	YES	YES	Don't know	YES	YES	YES	YES	YES	Don't know	Don't know	YES	YES	YES	YES	NO	YES
Contreras et al., 2013	YES	YES	Don't know	YES	YES	YES	Don't know	YES	YES	YES	YES	YES	Don't know	Don't know	YES	YES	YES	NO	NO	YES
De Houwer & Tibboel, 2010	YES	YES	Don't know	YES	YES	YES	Don't know	YES	YES	YES	YES	YES	Don't know	Don't know	YES	YES	YES	YES	NO	Don't know
De Sanctis et al., 2013	YES	YES	Don't know	YES	YES	YES	Don't know	YES	YES	YES	YES	YES	Don't know	Don't know	YES	YES	YES	YES	NO	YES
Demers et al., 2022	YES	YES	Don't know	YES	YES	YES	Don't know	YES	YES	YES	YES	YES	Don't know	Don't know	YES	YES	YES	YES	NO	YES
Ding et al., 2020	YES	YES	Don't know	YES	YES	YES	Don't know	YES	YES	YES	YES	YES	Don't know	Don't know	YES	YES	YES	YES	NO	YES
Fink-Lamotte et al., 2021	YES	YES	YES	YES	YES	YES	Don't know	YES	YES	YES	YES	YES	Don't know	Don't know	YES	YES	YES	YES	NO	YES
Fournier et al., 2021	YES	YES	Don't know	YES	YES	YES	Don't know	YES	YES	YES	YES	YES	Don't know	Don't know	YES	YES	YES	YES	NO	YES
García-Blanco et al., 2013	YES	YES	Don't know	YES	YES	YES	Don't know	YES	YES	YES	YES	YES	Don't know	Don't know	YES	YES	YES	YES	NO	YES
Gole et al., 2012	YES	YES	Don't know	YES	YES	YES	Don't know	YES	YES	YES	YES	YES	Don't know	Don't know	YES	YES	YES	YES	Don't know	YES
Greif & Waring, 2018	YES	YES	YES	YES	YES	YES	Don't know	YES	YES	YES	YES	YES	Don't know	Don't know	YES	YES	YES	YES	NO	YES
Gupta & Singh, 2023	YES	YES	YES	YES	YES	YES	Don't know	YES	YES	YES	YES	YES	Don't know	Don't know	YES	YES	YES	NO	NO	YES
Gupta & Singh, 2021	YES	YES	YES	YES	YES	YES	Don't know	YES	YES	YES	YES	YES	Don't know	Don't know	YES	YES	YES	NO	NO	YES
Jia et al., 2023	YES	YES	Don't know	YES	YES	YES	Don't know	YES	YES	YES	YES	YES	Don't know	Don't know	YES	YES	YES	YES	NO	YES
Jones & Field, 2015	YES	YES	Don't know	YES	YES	YES	Don't know	YES	YES	YES	YES	YES	Don't know	Don't know	YES	YES	YES	YES	NO	YES
Kakuszi et al., 2020	YES	YES	Don't know	YES	YES	YES	Don't know	YES	YES	YES	YES	YES	Don't know	Don't know	YES	YES	YES	YES	NO	YES
Kalanthroff et al., 2013	YES	YES	Don't know	YES	YES	YES	Don't know	YES	YES	YES	YES	YES	Don't know	Don't know	YES	YES	YES	NO	NO	YES
Kampa et al., 2023	YES	YES	YES	YES	YES	YES	Don't know	YES	YES	YES	YES	YES	Don't know	Don't know	YES	YES	YES	YES	NO	YES
Krypotos et al. , 2011	YES	YES	Don't know	YES	YES	YES	Don't know	YES	YES	YES	YES	YES	Don't know	Don't know	YES	YES	YES	YES	NO	YES
Littman & Takács, 2017	YES	YES	Don't know	YES	YES	YES	Don't know	YES	YES	YES	YES	YES	Don't know	Don't know	YES	YES	YES	YES	NO	YES
Liu et al., 2021	YES	YES	Don't know	YES	YES	YES	Don't know	YES	YES	YES	YES	YES	Don't know	Don't know	YES	YES	YES	YES	NO	YES
Liu et al., 2018	YES	YES	Don't know	YES	YES	YES	Don't know	YES	YES	YES	YES	YES	Don't know	Don't know	YES	YES	YES	YES	NO	YES
Lodha & Gupta, 2024	YES	YES	YES	YES	YES	YES	Don't know	YES	YES	YES	YES	YES	Don't know	Don't know	YES	YES	YES	YES	NO	YES
Ma et al., 2013	YES	YES	Don't know	YES	YES	YES	Don't know	YES	YES	YES	YES	YES	Don't know	Don't know	YES	YES	YES	YES	NO	YES
Mallorquí-Bagué et al., 2020	YES	YES	Don't know	YES	YES	YES	Don't know	YES	YES	YES	YES	YES	Don't know	Don't know	YES	YES	YES	YES	NO	YES
Mancini et al., 2022	YES	YES	YES	YES	YES	YES	Don't know	YES	YES	YES	YES	YES	Don't know	Don't know	YES	YES	YES	YES	NO	YES
Mennella et al., 2017	YES	YES	Don't know	YES	YES	YES	Don't know	YES	YES	YES	YES	YES	Don't know	Don't know	YES	YES	YES	YES	Don't know	YES
Moretta & Buodo, 2021	YES	YES	YES	YES	YES	YES	Don't know	YES	YES	YES	YES	YES	Don't know	Don't know	YES	YES	YES	YES	NO	YES
Morie et al., 2014	YES	YES	Don't know	YES	YES	YES	Don't know	YES	YES	YES	YES	YES	Don't know	Don't know	YES	YES	YES	YES	NO	YES
Pandey & Gupta, 2022	YES	YES	YES	YES	YES	YES	Don't know	YES	YES	YES	YES	YES	Don't know	Don't know	YES	YES	YES	YES	NO	YES
Pessoa et al., 2012	YES	YES	Don't know	YES	YES	YES	Don't know	YES	YES	YES	YES	YES	Don't know	Don't know	YES	YES	YES	NO	NO	YES
Ramos et al., 2024	YES	YES	Don't know	YES	YES	YES	Don't know	YES	YES	YES	YES	YES	Don't know	Don't know	YES	YES	YES	YES	NO	YES
Ramos-Loyo et al., 2016	YES	YES	Don't know	YES	YES	YES	Don't know	YES	YES	YES	YES	YES	Don't know	Don't know	YES	YES	YES	YES	NO	YES
Ramos-Loyo et al., 2021	YES	YES	Don't know	YES	YES	YES	Don't know	YES	YES	YES	YES	YES	Don't know	Don't know	YES	YES	YES	YES	NO	YES
Schmaußer & Laborde, 2023	YES	YES	YES	YES	YES	YES	Don't know	YES	YES	YES	YES	YES	Don't know	Don't know	YES	YES	YES	YES	NO	YES
Senderecka, 2016	YES	YES	Don't know	YES	YES	YES	Don't know	YES	YES	YES	YES	YES	Don't know	Don't know	YES	YES	YES	YES	NO	YES
Senderecka, 2018	YES	YES	YES	YES	YES	YES	Don't know	YES	YES	YES	YES	YES	Don't know	Don't know	YES	YES	YES	YES	NO	YES
Senderecka et al., 2018	YES	YES	YES	YES	YES	YES	Don't know	YES	YES	YES	YES	YES	Don't know	Don't know	YES	YES	YES	YES	NO	YES
Sitges et al., 2018	YES	YES	Don't know	YES	YES	YES	Don't know	YES	YES	YES	YES	YES	Don't know	Don't know	YES	YES	YES	YES	NO	YES
Song et al., 2016	YES	YES	Don't know	YES	YES	YES	Don't know	YES	YES	YES	YES	YES	Don't know	Don't know	YES	YES	YES	YES	NO	YES
Stockdale et al., 2020	YES	YES	YES	YES	YES	YES	Don't know	YES	YES	YES	YES	YES	Don't know	Don't know	YES	YES	YES	YES	Don't know	YES
Su et al., 2022	YES	YES	YES	YES	YES	YES	Don't know	YES	YES	YES	YES	YES	Don't know	Don't know	YES	YES	YES	YES	NO	YES
Sun et al., 2020	YES	YES	YES	YES	YES	YES	Don't know	YES	YES	YES	YES	YES	Don't know	Don't know	YES	YES	YES	YES	NO	YES
Todd et al., 2012	YES	YES	Don't know	YES	YES	YES	Don't know	YES	YES	YES	YES	YES	Don't know	Don't know	YES	YES	YES	YES	NO	YES
van Holst, van der Meer et al., 2012	YES	YES	Don't know	YES	YES	YES	Don't know	YES	YES	YES	YES	YES	Don't know	Don't know	YES	YES	YES	YES	NO	YES
van Holst, van Holstein et al., 2012	YES	YES	Don't know	YES	YES	YES	Don't know	YES	YES	YES	YES	YES	Don't know	Don't know	YES	YES	YES	YES	NO	YES
van Zutphen et al., 2020	YES	YES	Don't know	YES	YES	YES	Don't know	YES	YES	YES	YES	YES	Don't know	Don't know	YES	YES	YES	YES	NO	YES
Verbruggen & De Houwer, 2007	YES	YES	Don't know	YES	YES	YES	Don't know	YES	YES	YES	YES	YES	Don't know	Don't know	YES	YES	YES	YES	NO	Don't know
Vercammen et al., 2012	YES	YES	Don't know	YES	YES	YES	Don't know	YES	YES	YES	YES	YES	Don't know	Don't know	YES	YES	YES	YES	NO	YES
Vercammen et al., 2013	YES	YES	Don't know	YES	YES	YES	Don't know	YES	YES	YES	YES	YES	Don't know	Don't know	YES	YES	YES	YES	NO	YES
Verona et al., 2012	YES	YES	Don't know	YES	YES	YES	Don't know	YES	YES	YES	YES	YES	Don't know	Don't know	YES	YES	YES	YES	NO	Don't know
Wiemer et al., 2023	YES	YES	YES	YES	YES	YES	Don't know	YES	YES	YES	YES	YES	Don't know	Don't know	YES	YES	YES	YES	NO	YES
Wilson et al., 2016	YES	YES	Don't know	YES	YES	YES	Don't know	YES	YES	YES	YES	YES	Don't know	Don't know	YES	YES	YES	YES	Don't know	YES
Wolz et al., 2021	YES	YES	Don't know	YES	YES	YES	Don't know	YES	YES	YES	YES	YES	Don't know	Don't know	YES	YES	YES	YES	NO	YES
Xia et al., 2018	YES	YES	Don't know	YES	YES	YES	Don't know	YES	YES	YES	YES	YES	Don't know	Don't know	YES	YES	YES	YES	NO	YES
Xu, Ding et al., 2016	YES	YES	Don't know	YES	YES	YES	Don't know	YES	YES	YES	YES	YES	Don't know	Don't know	YES	YES	YES	YES	NO	Don't know
Xu et al., 2015	YES	YES	Don't know	YES	YES	YES	Don't know	YES	YES	YES	YES	YES	Don't know	Don't know	YES	YES	YES	YES	NO	YES
Xu, Li et al., 2016	YES	YES	Don't know	YES	YES	YES	Don't know	YES	YES	YES	YES	YES	Don't know	Don't know	YES	YES	YES	YES	Don't know	Don't know
Yang et al., 2014	YES	YES	Don't know	YES	YES	YES	Don't know	YES	YES	YES	YES	YES	Don't know	Don't know	YES	YES	YES	YES	NO	YES
You et al., 2020	YES	YES	YES	YES	YES	YES	Don't know	YES	YES	YES	YES	YES	Don't know	Don't know	YES	YES	YES	YES	NO	YES
Yu et al., 2014	YES	YES	Don't know	YES	YES	YES	Don't know	YES	YES	YES	YES	YES	Don't know	Don't know	YES	YES	YES	YES	NO	YES
Yu et al., 2009	YES	YES	Don't know	YES	YES	YES	Don't know	YES	YES	YES	YES	YES	Don't know	Don't know	YES	YES	YES	NO	NO	YES
Yu et al., 2012	YES	YES	Don't know	YES	YES	YES	Don't know	YES	YES	YES	YES	YES	Don't know	Don't know	YES	YES	YES	YES	NO	Don't know
Yu et al., 2015	YES	YES	Don't know	YES	YES	YES	Don't know	YES	YES	YES	YES	YES	Don't know	Don't know	YES	YES	YES	YES	NO	Don't know
Zhang et al., 2016	YES	YES	Don't know	YES	YES	YES	Don't know	YES	YES	YES	YES	YES	Don't know	Don't know	YES	YES	YES	YES	NO	YES
J. Zhang et al., 2023	YES	YES	YES	YES	YES	YES	Don't know	YES	YES	YES	YES	YES	Don't know	Don't know	YES	YES	YES	YES	NO	YES
Zhang et al., 2012	YES	YES	Don't know	YES	YES	YES	Don't know	YES	YES	YES	YES	YES	Don't know	Don't know	YES	YES	YES	YES	NO	YES
Zhang et al., 2020	YES	YES	YES	YES	YES	YES	Don't know	YES	YES	YES	YES	YES	Don't know	Don't know	YES	YES	YES	YES	NO	YES
Zhang & Lu, 2012	YES	YES	Don't know	YES	YES	YES	Don't know	YES	YES	YES	YES	YES	Don't know	Don't know	YES	YES	YES	YES	Don't know	YES
X. Zhang et al., 2023	YES	YES	YES	YES	YES	YES	Don't know	YES	YES	YES	YES	YES	Don't know	Don't know	YES	YES	YES	YES	NO	YES
Zhao et al., 2019	YES	YES	Don't know	YES	YES	YES	Don't know	YES	YES	YES	YES	YES	Don't know	Don't know	YES	YES	YES	YES	NO	YES
Zheng et al., 2020	YES	YES	Don't know	YES	YES	YES	Don't know	YES	YES	YES	YES	YES	Don't know	Don't know	YES	YES	YES	YES	NO	YES
Zhuang et al., 2021	YES	YES	Don't know	YES	YES	YES	Don't know	YES	YES	YES	YES	YES	Don't know	Don't know	YES	YES	YES	YES	NO	YES

## Sheet: References
REFERENCES
Agudelo‐Orjuela, P., de Vega, M., & Beltrán, D. (2021). Mutual influence between emotional language and inhibitory control processes. Evidence from an event‐related potential study. Psychophysiology, 58(3), e13743. https://doi.org/10.1111/psyp.13743
Albert, J., López-Martín, S., & Carretié, L. (2010). Emotional context modulates response inhibition: neural and behavioral data. NeuroImage, 49(1), 914-921. https://doi.org/10.1016/j.neuroimage.2009.08.045
Albert, J., López‐Martín, S., Tapia, M., Montoya, D., & Carretie, L. (2012). The role of the anterior cingulate cortex in emotional response inhibition. Human Brain Mapping, 33(9), 2147-2160. https://doi.org/10.1002/hbm.21347
Allen, K. J., & Hooley, J. M. (2019). Negative emotional action termination (NEAT): Support for a cognitive mechanism underlying negative urgency in nonsuicidal self-injury. Behavior Therapy, 50(5), 924-937. https://doi.org/10.1016/j.beth.2019.02.001
Amin, Z., Epperson, C. N., Constable, R. T., & Canli, T. (2006). Effects of estrogen variation on neural correlates of emotional response inhibition. NeuroImage, 32(1), 457-464. https://doi.org/10.1016/j.neuroimage.2006.03.013
Andreu, C. I., Palacios, I., Moënne-Loccoz, C., López, V., Franken, I. H., Cosmelli, D., & Slagter, H. A. (2019). Enhanced response inhibition and reduced midfrontal theta activity in experienced Vipassana meditators. Scientific Reports, 9(1), 13215. https://doi.org/10.1038/s41598-019-49714-9
Asci, O., Braem, S., Park, H. R., Boehler, C. N., & Krebs, R. M. (2019). Neural correlates of reward-related response tendencies in an equiprobable Go/NoGo task. Cognitive, Affective, & Behavioral Neuroscience, 19, 555-567. https://doi.org/10.3758/s13415-019-00692-5
Atkinson-Clement, C., Porte, C. A., de Liege, A., Wattiez, N., Klein, Y., Beranger, B., ... & Worbe, Y. (2020). Neural correlates and role of medication in reactive motor impulsivity in Tourette disorder. Cortex, 125, 60-72. https://doi.org/10.1016/j.cortex.2019.12.007
Battaglia, S., Cardellicchio, P., Di Fazio, C., Nazzi, C., Fracasso, A., & Borgomaneri, S. (2022a). The influence of vicarious fear-learning in “infecting” reactive action inhibition. Frontiers in Behavioral Neuroscience, 16, 946263. https://doi.org/10.3389/fnbeh.2022.946263
Battaglia, S., Cardellicchio, P., Di Fazio, C., Nazzi, C., Fracasso, A., & Borgomaneri, S. (2022b). Stopping in (e) motion: Reactive action inhibition when facing valence-independent emotional stimuli. Frontiers in Behavioral Neuroscience, 16, 998714. https://doi.org/10.3389/fnbeh.2022.998714
Benvenuti, S. M., Buodo, G., & Palomba, D. (2017). Appetitive and aversive motivation in dysphoria: a time-domain and time-frequency study of response inhibition. Biological Psychology, 125, 12-27. https://doi.org/10.1016/j.biopsycho.2017.02.007
Benvenuti, S. M., Sarlo, M., Buodo, G., Mento, G., & Palomba, D. (2015). Influence of impulsiveness on emotional modulation of response inhibition: An ERP study. Clinical Neurophysiology, 126(10), 1915-1925. https://doi.org/10.1016/j.clinph.2014.12.012
Berlin, H. A., Schulz, K. P., Zhang, S., Turetzky, R., Rosenthal, D., & Goodman, W. (2015). Neural correlates of emotional response inhibition in obsessive-compulsive disorder: A preliminary study. Psychiatry Research: Neuroimaging, 234(2), 259-264. https://doi.org/10.1016/j.pscychresns.2015.09.019
Brown, M. R., Benoit, J. R., Juhás, M., Lebel, R. M., MacKay, M., Dametto, E., ... & Greenshaw, A. J. (2015). Neural correlates of high-risk behavior tendencies and impulsivity in an emotional Go/NoGo fMRI task. Frontiers in Systems Neuroscience, 9, 24. https://doi.org/10.3389/fnsys.2015.00024
Brown, M. R., Lebel, R. M., Dolcos, F., Wilman, A. H., Silverstone, P. H., Pazderka, H., ... & Dursun, S. M. (2012). Effects of emotional context on impulse control. NeuroImage, 63(1), 434-446. https://doi.org/10.1016/j.neuroimage.2012.06.056
Buodo, G., Sarlo, M., Mento, G., Messerotti Benvenuti, S., & Palomba, D. (2017). Unpleasant stimuli differentially modulate inhibitory processes in an emotional Go/NoGo task: an event-related potential study. Cognition and Emotion, 31(1), 127-138. https://doi.org/10.1080/02699931.2015.1089842
Calbi, M., Montalti, M., Pederzani, C., Arcuri, E., Umiltà, M. A., Gallese, V., & Mirabella, G. (2022). Emotional body postures affect inhibitory control only when task-relevant. Frontiers in Psychology, 13, 1035328. https://doi.org/10.3389/fpsyg.2022.1035328
Camfield, D. A., Burton, T. K., De Blasio, F. M., Barry, R. J., & Croft, R. J. (2018). ERP components associated with an indirect emotional stop signal task in healthy and depressed participants. International Journal of Psychophysiology, 124, 12-25. https://doi.org/10.1016/j.ijpsycho.2017.12.008
Chester, D. S., Lynam, D. R., Milich, R., Powell, D. K., Andersen, A. H., & DeWall, C. N. (2016). How do negative emotions impair self-control? A neural model of negative urgency. NeuroImage, 132, 43-50. https://doi.org/10.1016/j.neuroimage.2016.02.024
Chiu, P. H., Holmes, A. J., & Pizzagalli, D. A. (2008). Dissociable recruitment of rostral anterior cingulate and inferior frontal cortex in emotional response inhibition. NeuroImage, 42(2), 988-997. https://doi.org/10.1016/j.neuroimage.2008.04.248
Cohen‐Gilbert, J. E., & Thomas, K. M. (2013). Inhibitory control during emotional distraction across adolescence and early adulthood. Child Development, 84(6), 1954-1966. https://doi.org/10.1111/cdev.12085
Contreras, D., Megías, A., Maldonado, A., Cándido, A., & Catena, A. (2013). Facilitation and interference of behavioral responses by task-irrelevant affect-laden stimuli. Motivation and Emotion, 37, 496-507. https://doi.org/10.1007/s11031-012-9327-0
De Houwer, J., & Tibboel, H. (2010). Stop what you are not doing! Emotional pictures interfere with the task not to respond. Psychonomic Bulletin & Review, 17, 699-703. https://doi.org/10.3758/PBR.17.5.699
De Sanctis, P., Foxe, J. J., Czobor, P., Wylie, G. R., Kamiel, S. M., Huening, J., ... & Krakowski, M. I. (2013). Early sensory–perceptual processing deficits for affectively valenced inputs are more pronounced in schizophrenia patients with a history of violence than in their non-violent peers. Social Cognitive and Affective Neuroscience, 8(6), 678-687. https://doi.org/10.1093/scan/nss052
Demers, L. A., Hunt, R. H., Cicchetti, D., Cohen-Gilbert, J. E., Rogosch, F. A., Toth, S. L., & Thomas, K. M. (2022). Impact of childhood maltreatment and resilience on behavioral and neural patterns of inhibitory control during emotional distraction. Development and Psychopathology, 34(4), 1260-1271. https://doi.org/10.1017/S0954579421000055
Ding, J., Wang, Y., Wang, C., d’Oleire Uquillas, F., He, Q., Cheng, L., & Zou, Z. (2020). Negative impact of sadness on response inhibition in females: an explicit emotional stop signal task fMRI study. Frontiers in Behavioral Neuroscience, 14, 119. https://doi.org/10.3389/fnbeh.2020.00119
Fink-Lamotte, J., Widmann, A., Sering, K., Schröger, E., & Exner, C. (2021). Attentional processing of disgust and fear and its relationship with contamination-based obsessive–compulsive symptoms: stronger response urgency to disgusting stimuli in disgust-prone individuals. Frontiers in Psychiatry, 12, 596557. https://doi.org/10.3389/fpsyt.2021.596557
Fournier, L. F., McDonald, J. B., Clayson, P. E., & Verona, E. (2021). Psychopathic traits, inhibition, and positive and negative emotion: Results from an emotional Go/No‐Go task. Psychophysiology, 58(6), e13815. https://doi.org/10.1111/psyp.13815
García-Blanco, A. C., Perea, M., & Livianos, L. (2013). Mood-congruent bias and attention shifts in the different episodes of bipolar disorder. Cognition & Emotion, 27(6), 1114-1121. https://doi.org/10.1080/02699931.2013.764281
Gole, M., Köchel, A., Schäfer, A., & Schienle, A. (2012). Threat engagement, disengagement, and sensitivity bias in worry-prone individuals as measured by an emotional go/no-go task. Journal of Behavior Therapy and Experimental Psychiatry, 43(1), 532-539. https://doi.org/10.1016/j.jbtep.2011.07.002
Greif, T. R., & Waring, J. D. (2018). Emotional contrast and psychological function impact response inhibition to threatening faces. Motivation and Emotion, 42, 920-930. https://doi.org/10.1007/s11031-018-9709-z
Gupta, R., & Singh, J. P. (2021). Only irrelevant angry, but not happy, expressions facilitate the response inhibition. Attention, Perception, & Psychophysics, 83, 114-121. https://doi.org/10.3758/s13414-020-02186-w
Gupta, R., & Singh, J. P. (2023). Irrelevant emotional expressions interfered with response inhibition: the role of contrast emotions. Journal of Cognitive Psychology, 35(6-7), 677-687. https://doi.org/10.1080/20445911.2023.2242101
Jia, L. X., Zheng, Q., Cui, J. F., Shi, H. S., Ye, J. Y., Yang, T. X., ... & Chan, R. C. (2023). Proactive and reactive response inhibition of individuals with high schizotypy viewing different facial expressions: An ERP study using an emotional stop-signal task. Brain Research, 1799, 148191. https://doi.org/10.1016/j.brainres.2022.148191
Jones, A., & Field, M. (2015). Alcohol-related and negatively valenced cues increase motor and oculomotor disinhibition in social drinkers. Experimental and Clinical Psychopharmacology, 23(2), 122-129. https://doi.org/10.1037/pha0000011
Kakuszi, B., Szuromi, B., Bitter, I., & Czobor, P. (2020). Attention deficit hyperactivity disorder: Last in, first out-delayed brain maturation with an accelerated decline?. European Neuropsychopharmacology, 34, 65-75. https://doi.org/10.1016/j.euroneuro.2020.03.011
Kalanthroff, E., Cohen, N., & Henik, A. (2013). Stop feeling: inhibition of emotional interference following stop-signal trials. Frontiers in Human Neuroscience, 7, 78. https://doi.org/10.3389/fnhum.2013.00078
Kampa, M., Sebastian, A., Tüscher, O., Stark, R., & Klucken, T. (2023). Refocus on stopping! Replication of reduced right amygdala reactivity to negative, visual primes during inhibition of motor responses. NeuroImage: Reports, 3(1), 100151. https://doi.org/10.1016/j.ynirp.2022.100151
Krypotos, A. M., Jahfari, S., van Ast, V. A., Kindt, M., & Forstmann, B. U. (2011). Individual differences in heart rate variability predict the degree of slowing during response inhibition and initiation in the presence of emotional stimuli. Frontiers in Psychology, 2, 12698. https://doi.org/10.3389/fpsyg.2011.00278
Littman, R., & Takács, Á. (2017). Do all inhibitions act alike? A study of go/no-go and stop-signal paradigms. PloS One, 12(10), e0186774. https://doi.org/10.1371/journal.pone.0186774
Liu, C., Dai, J., Chen, Y., Qi, Z., Xin, F., Zhuang, Q., ... & Becker, B. (2021). Disorder-and emotional context-specific neurofunctional alterations during inhibitory control in generalized anxiety and major depressive disorder. NeuroImage: Clinical, 30, 102661. https://doi.org/10.1016/j.nicl.2021.102661
Liu, T., Xiao, T., & Shi, J. (2018). Neural correlates of response inhibition and conflict control on facial expressions. Frontiers in Human Neuroscience, 11, 657. https://doi.org/10.3389/fnhum.2017.00657
Lodha, S., & Gupta, R. (2024). Irrelevant angry, but not happy, faces facilitate response inhibition in mindfulness meditators. Current Psychology, 43(1), 811-826. https://doi.org/10.1007/s12144-023-04384-9
Ma, Z., Li, J., Niu, Y., Yu, J., & Yang, L. (2013). Age differences in emotion recognition between Chinese younger and older adults. The Psychological Record, 63(3), 629-640. https://doi.org/10.11133/j.tpr.2013.63.3.015
Mallorquí‐Bagué, N., Testa, G., Lozano‐Madrid, M., Vintró‐Alcaraz, C., Sánchez, I., Riesco, N., ... & Fernández‐Aranda, F. (2020). Emotional and non‐emotional facets of impulsivity in eating disorders: From anorexia nervosa to bulimic spectrum disorders. European Eating Disorders Review, 28(4), 410-422. https://doi.org/10.1002/erv.2734
Mancini, C., Falciati, L., Maioli, C., & Mirabella, G. (2022). Happy facial expressions impair inhibitory control with respect to fearful facial expressions but only when task-relevant. Emotion, 22(1), 142-152. https://doi.org/10.1037/emo0001058
Mennella, R., Sarlo, M., Messerotti Benvenuti, S., Buodo, G., Mento, G., & Palomba, D. (2017). The two faces of avoidance: Time‐frequency correlates of motivational disposition in blood phobia. Psychophysiology, 54(11), 1606-1620. https://doi.org/10.1111/psyp.12904
Moretta, T., & Buodo, G. (2021). Response inhibition in problematic social network sites use: an ERP study. Cognitive, Affective, & Behavioral Neuroscience, 21, 868-880. https://doi.org/10.3758/s13415-021-00879-9
Morie, K. P., Garavan, H., Bell, R. P., De Sanctis, P., Krakowski, M. I., & Foxe, J. J. (2014). Intact inhibitory control processes in abstinent drug abusers (II): a high-density electrical mapping study in former cocaine and heroin addicts. Neuropharmacology, 82, 151-160. https://doi.org/10.1016/j.neuropharm.2013.02.023
Pandey, S., & Gupta, R. (2022). Irrelevant positive emotional information facilitates response inhibition only under a high perceptual load. Scientific Reports, 12(1), 14591. https://doi.org/10.1038/s41598-022-17736-5
Pessoa, L., Padmala, S., Kenzer, A., & Bauer, A. (2012). Interactions between cognition and emotion during response inhibition. Emotion, 12(1), 192-197. https://doi.org/10.1037/a0024109
Ramos, R., Vaz, A. R., Rodrigues, T. F., Baenas, I., Fernández‐Aranda, F., & Machado, P. P. (2024). Exploring the relationship between emotion regulation, inhibitory control, and eating psychopathology in a non‐clinical sample. European Eating Disorders Review, 32(1), 66-79. https://doi.org/10.1002/erv.3024
Ramos-Loyo, J., Angulo-Chavira, A., Llamas-Alonso, L. A., & González-Garrido, A. A. (2016). Sex differences in emotional contexts modulation on response inhibition. Neuropsychologia, 91, 290-298. https://doi.org/10.1016/j.neuropsychologia.2016.08.023
Ramos-Loyo, J., Juárez-García, C., Llamas-Alonso, L. A., Angulo-Chavira, A. Q., Romo-Vázquez, R., & Vélez-Pérez, H. (2021). Inhibitory control under emotional contexts in women with borderline personality disorder: An electrophysiological study. Journal of Psychiatric Research, 132, 182-190. https://doi.org/10.1016/j.jpsychires.2020.10.014
Schmaußer, M., & Laborde, S. (2023). Tonic and phasic cardiac vagal activity predict cognitive-affective processing in an emotional stop-signal task. International Journal of Psychophysiology, 191, 9-18. https://doi.org/10.1016/j.ijpsycho.2023.06.008
Senderecka, M. (2016). Threatening visual stimuli influence response inhibition and error monitoring: An event-related potential study. Biological Psychology, 113, 24-36. https://doi.org/10.1016/j.biopsycho.2015.11.003
Senderecka, M. (2018). Emotional enhancement of error detection—The role of perceptual processing and inhibition monitoring in failed auditory stop trials. Cognitive, Affective, & Behavioral Neuroscience, 18, 1-20. https://doi.org/10.3758/s13415-017-0546-4
Senderecka, M., Ociepka, M., Matyjek, M., & Kroczek, B. (2018). Post-error brain activity correlates with incidental memory for negative words. Frontiers in Human Neuroscience, 12, 178. https://doi.org/10.3389/fnhum.2018.00178
Sitges, C., González-Roldán, A. M., Duschek, S., & Montoya, P. (2018). Emotional influences on cognitive processing in fibromyalgia patients with different depression levels: An event-related potential study. The Clinical Journal of Pain, 34(12), 1106-1113. https://doi.org/10.1097/AJP.0000000000000637
Song, S., Zou, Z., Song, H., Wang, Y., d’Oleire Uquillas, F., Wang, H., & Chen, H. (2016). Romantic love is associated with enhanced inhibitory control in an emotional stop-signal task. Frontiers in Psychology, 7, 215291. https://doi.org/10.3389/fpsyg.2016.01574
Stockdale, L. A., Morrison, R. G., & Silton, R. L. (2020). The influence of stimulus valence on perceptual processing of facial expressions and subsequent response inhibition. Psychophysiology, 57(2), e13467. https://doi.org/10.1111/psyp.13467
Su, H., Yang, L., Cao, H., Zhang, J., Li, X., & Li, Y. (2022). Effect of automatic emotional processing on response inhibition among heroin abstainers. PsyCh Journal, 11(6), 913-921. https://doi.org/10.1002/pchj.574
Sun, L., Li, J., Niu, G., Zhang, L., & Chang, H. (2020). Reactive aggression affects response inhibition to angry expressions in adolescents: an event-related potential study using the emotional go/no-go paradigm. Frontiers in Psychology, 11, 558461. https://doi.org/10.3389/fpsyg.2020.558461
Todd, R. M., Lee, W., Evans, J. W., Lewis, M. D., & Taylor, M. J. (2012). Withholding response in the face of a smile: age-related differences in prefrontal sensitivity to Nogo cues following happy and angry faces. Developmental Cognitive Neuroscience, 2(3), 340-350. https://doi.org/10.1016/j.dcn.2012.01.004
van Holst, R. J., van der Meer, J. N., McLaren, D. G., van den Brink, W., Veltman, D. J., & Goudriaan, A. E. (2012). Interactions between affective and cognitive processing systems in problematic gamblers: a functional connectivity study. PLoS One, 7(11), e49923. https://doi.org/10.1371/journal.pone.0049923
van Holst, R. J., van Holstein, M., van den Brink, W., Veltman, D. J., & Goudriaan, A. E. (2012). Response inhibition during cue reactivity in problem gamblers: an fMRI study. PLoS One, 7(3), e30909. https://doi.org/10.1371/journal.pone.0030909
van Zutphen, L., Siep, N., Jacob, G. A., Domes, G., Sprenger, A., Willenborg, B., ... & Arntz, A. (2020). Impulse control under emotion processing: an fMRI investigation in borderline personality disorder compared to non-patients and cluster-C personality disorder patients. Brain Imaging and Behavior, 14, 2107-2121. https://doi.org/10.1007/s11682-019-00161-0
Verbruggen, F., & De Houwer, J. (2007). Do emotional stimuli interfere with response inhibition? Evidence from the stop signal paradigm. Cognition and Emotion, 21(2), 391-403. https://doi.org/10.1080/02699930600625081
Vercammen, A., Morris, R., Green, M. J., Lenroot, R., Kulkarni, J., Carr, V. J., ... & Weickert, T. W. (2012). Reduced neural activity of the prefrontal cognitive control circuitry during response inhibition to negative words in people with schizophrenia. Journal of Psychiatry and Neuroscience, 37(6), 379-388. https://doi.org/10.1503/jpn.110088
Vercammen, A., Skilleter, A. J., Lenroot, R., Catts, S. V., Weickert, C. S., & Weickert, T. W. (2013). Testosterone is inversely related to brain activity during emotional inhibition in schizophrenia. PLoS One, 8(10), e77496. https://doi.org/10.1371/journal.pone.0077496
Verona, E., Sprague, J., & Sadeh, N. (2012). Inhibitory control and negative emotional processing in psychopathy and antisocial personality disorder. Journal of Abnormal Psychology, 121(2), 498-510. https://doi.org/10.1037/a0025308
Wiemer, J., Kurstak, S., Sellmann, F., & Lindner, K. (2023). Sexual stimuli cause behavioral disinhibition in both men and women, but even more so in men. Archives of Sexual Behavior, 52(4), 1445-1460. https://doi.org/10.1007/s10508-022-02514-1
Wilson, K. M., De Joux, N. R., Finkbeiner, K. M., Russell, P. N., & Helton, W. S. (2016). The effect of task-relevant and irrelevant anxiety-provoking stimuli on response inhibition. Consciousness and Cognition, 42, 358-365. https://doi.org/10.1016/j.concog.2016.04.011
Wolz, I., Biehl, S., & Svaldi, J. (2021). Emotional reactivity, suppression of emotions and response inhibition in emotional eaters: A multi-method pilot study. Appetite, 161, 105142. https://doi.org/10.1016/j.appet.2021.105142
Xia, X., Zhang, G., & Wang, X. (2018). Anger weakens behavioral inhibition selectively in contact athletes. Frontiers in Human Neuroscience, 12, 463. https://doi.org/10.3389/fnhum.2018.00463
Xu, M., Ding, C., Li, Z., Zhang, J., Zeng, Q., Diao, L., ... & Yang, D. (2016). The divergent effects of fear and disgust on unconscious inhibitory control. Cognition and Emotion, 30(4), 731-744. https://doi.org/10.1080/02699931.2015.1027664
Xu, M., Li, Z., Ding, C., Zhang, J., Fan, L., Diao, L., & Yang, D. (2015). The divergent effects of fear and disgust on inhibitory control: An ERP study. PLoS One, 10(6), e0128932. https://doi.org/10.1371/journal.pone.0128932
Xu, M., Li, Z., Fan, L., Sun, L., Ding, C., Li, L., & Yang, D. (2016). Dissociable effects of fear and disgust in proactive and reactive inhibition. Motivation and Emotion, 40, 334-342. https://doi.org/10.1007/s11031-015-9531-9
Yang, S., Luo, W., Zhu, X., Broster, L. S., Chen, T., Li, J., & Luo, Y. (2014). Emotional content modulates response inhibition and perceptual processing. Psychophysiology, 51(11), 1139-1146. https://doi.org/10.1111/psyp.12255
You, S., Lim, C. E., Park, M., Ryu, S., Lee, H. J., Choi, J. M., & Cho, Y. S. (2020). Response inhibition in emotional contexts in suicide ideators and attempters: Evidence from an emotional stop-signal task and self-report measures. Psychology of Violence, 10(6), 594-603. https://doi.org/10.1037/vio0000351
Yu, J., Hung, D. L., Tseng, P., Tzeng, O. J., Muggleton, N. G., & Juan, C. H. (2012). Sex differences in how erotic and painful stimuli impair inhibitory control. Cognition, 124(2), 251-255. https://doi.org/10.1016/j.cognition.2012.04.007
Yu, J., Tseng, P., Muggleton, N. G., & Juan, C. H. (2015). Being watched by others eliminates the effect of emotional arousal on inhibitory control. Frontiers in Psychology, 6, 110988. https://doi.org/10.3389/fpsyg.2015.00004
Yu, F., Ye, R., Sun, S., Carretie, L., Zhang, L., Dong, Y., ... & Wang, K. (2014). Dissociation of neural substrates of response inhibition to negative information between implicit and explicit facial Go/Nogo tasks: evidence from an electrophysiological study. PLoS One, 9(10), e109839. https://doi.org/10.1371/journal.pone.0109839
Yu, F., Yuan, J., & Luo, Y. J. (2009). Auditory-induced emotion modulates processes of response inhibition: an event-related potential study. Neuroreport, 20(1), 25-30. https://doi.org/10.1097/WNR.0b013e32831ac9b1
Zhang, J., Feng, C., & Mai, X. (2016). Automatic emotion regulation in response inhibition: The temporal dynamics of emotion counter‐regulation during a go/no‐go task. Psychophysiology, 53(12), 1909-1917. https://doi.org/10.1111/psyp.12754
Zhang, J., Guan, W., Chen, X., Zhao, Y., & Liu, P. (2023). Automatic emotion regulation prompts response inhibition to angry faces in sub-clinical depression: An ERP study. Biological Psychology, 178, 108515. https://doi.org/10.1016/j.biopsycho.2023.108515
Zhang, X., Jia, H., & Wang, E. (2023). Negative inhibition is poor in sub-threshold depression individuals: Evidence from ERP and a Go/No-go task. Psychiatry Research: Neuroimaging, 331, 111638. https://doi.org/10.1016/j.pscychresns.2023.111638
Zhang, W., & Lu, J. (2012). Time course of automatic emotion regulation during a facial Go/Nogo task. Biological Psychology, 89(2), 444-449. https://doi.org/10.1016/j.biopsycho.2011.12.011
Zhang, M., Wang, S., Zhang, J., Jiao, C., Chen, Y., Chen, N., ... & Zhang, S. (2020). The effects of subliminal goal priming on emotional response inhibition in cases of major depression. Frontiers in Psychology, 11, 542454. https://doi.org/10.3389/fpsyg.2020.542454
Zhang, L., Ye, R., Yu, F., Cao, Z., Zhu, C., Cai, Z., ... & Wang, K. (2012). How does emotional context modulate response inhibition in alexithymia: electrophysiological evidence from an ERP study. PloS One, 7(12), e51110. https://doi.org/10.1371/journal.pone.0051110
Zhao, D., Lin, H., Xie, S., & Liu, Z. (2019). Emotional arousal elicited by irrelevant stimuli affects event-related potentials (ERPs) during response inhibition. Physiology & Behavior, 206, 134-142. https://doi.org/10.1016/j.physbeh.2019.04.005
Zheng, Q., Yang, T. X., & Ye, Z. (2020). Emotional stop cues facilitate inhibitory control in schizophrenia. Journal of the International Neuropsychological Society, 26(3), 286-293. https://doi.org/10.1017/S1355617719001152
Zhuang, Q., Xu, L., Zhou, F., Yao, S., Zheng, X., Zhou, X., ... & Becker, B. (2021). Segregating domain-general from emotional context-specific inhibitory control systems-ventral striatum and orbitofrontal cortex serve as emotion-cognition integration hubs. NeuroImage, 238, 118269. https://doi.org/10.1016/j.neuroimage.2021.118269
